# Supplementary material for: Nanopore sequencing for rapid diagnostics of salmonid RNA viruses
Source: Sci Rep. 2018 Nov 5;8:16307. doi: 10.1038/s41598-018-34464-x (PMC6218516; doi:10.1038/s41598-018-34464-x)
Supplement: Supplementary file 1 — Dataset 1 [file 41598_2018_34464_MOESM1_ESM.zip]

Archive with 1 entries (1 files):
- Supplementary Dataset 1.fas
