# Supplementary material for: Nanopore sequencing for rapid diagnostics of salmonid RNA viruses
Source: Sci Rep. 2018 Nov 5;8:16307. doi: 10.1038/s41598-018-34464-x (PMC6218516; doi:10.1038/s41598-018-34464-x)
Supplement: Supplementary file 1 — Dataset 1 [file 41598_2018_34464_MOESM1_ESM.zip › Supplementary Dataset 1.fas]

>F93-125_AJ316244_1993_Ireland_SAV1
AGACTGCGTTTCCAGGGTTCGAAGTGGTGGCCAGCAATAGGTCGTCTAACGACCATGCCG
CCGCCAGAGCTTTCTCCCACTTGGCTACCAAGTGGATTGAGCGCGACATCGGTGGCCGTC
AGGTCATCGTTGCCGACATAGGGAGCGCACCAGCGAGAAGAATCGGGGCACCCGATAACG
TCACATACCACAGTGTGTGTCCTCGCAAATGCGCTGAAGACCCTGAGAGGCTGGCTTCTT
ATGCCAGGAAACTCGTCAGGGCTGTGGAGAGAGGAGATGGACACCTCGTCAATGAAAAAA
TCACTGACTTGAAGGATGTTCTGGAGAACCCGGACACGTCACTGGAAACCACCAGTATCT
GCCTGAACGACGACGTGAGTTGTAAAGTAAAGGCCGATATTGCAGTGTACCAGGATGTGT
ACGCAGTCGATGCTCCGTCTACCATCTACGCGCAGGCCGACAAAGGTACGCGAGTGGTAT
ACTGGATCGGGTTCGAGCCGTTCGTGTTCCACACGGACGCTATGGCGGGTAGCTTCCCGC
TATATGACGCCAACTGGAGCGACTCGGCGGTACTGGCAGCTAAAAACCTGCCACTGTGCT
ACTCAGGGTTGTCGGAGGATTCCATTAAATGGAGATTCCGTTTCCGTGACAAGCCACTGG
TACCGTCTGGAGAAATCCACTACTCGGTGGGTAGCACCCACTACGTTGAGGACCGTGACA
AGCTGAAAAGCTGGCACCTGCCTTCTACCTTCCACTTCGTGGCACCCAACAAGTATACAT
GCCGTTGCGATACGGTGGTAAGCTGTGGCGGCTACGTCGTAAAGAAGATCACGATCTGTG
AGGGTATCGTCGGTATTCCCGCGAAGGAGGAACTGGCCACCTCGTACCACCGTGATGGAG
TGGTGGTGACCAAGTTCTCTGATACGATCAACCACGAACAGGTGTCATTCCCAGTGGTGA
CCTACATCCCCGCCGTCATCTGTGATCAGATGACCGCCATGACGGCCAATCCCGTCAAAT
ACTCGGATGCCGTCAAACTGCTGGTAGGACTCAACCAAAGGATCGTGGTCAACGGGACCA
CCGTCCGCAACGTCAACTCCATGGATAACTCGCTGATTCCCGTATTCGCTCGCGCATTAT
GCAGCTGGGCGGACGAAGTTCGGCGGGACATGGAGGACGAACAAGACCTGTACGGTATCA
CGTCCGTCACCACATGGATCTGTATCTGCAGAGCGTATGACAAACGCCAGCAGCATACCT
TCTACCGTAGGCCCAAGCAGTCCTCGGGCATATATGTGCCTGCCAAGTTCACAGGGTCGC
TGAGAGCCGCCCTCTCAGCCACCTACCTTAACCTGCCTCTGAAGCAACTGCTGCTTAATA
CGCTCAAACGTGCGATTAAACCTATGGATCAGGCCATCGCAGATGAGACAGAAGCACTTG
CGCACGACGCAGCTGAGGTGCACGAGTTGACAGAGGAGGAGCGCAGGCAACAGGCCGCCA
ATCCTAGTTACATCGCAGACGTGCTGGGCCAAGACGACGACGAGGAGGAAGCCGGCGACG
GCATGTCTGATGTGGACCTCGGCGAAGAAGACGGGGCGGGTGCCACCATCATCGATTGTC
AAAGAGGCACCGTGAAAGTAATCACGGCGTTCGGTGACAACATGATGGGGGAATACCTAG
TATTGTCCCCGGTGACCGTGTTGCGCACCAGGAAACTGGCCATTCTGCTCGGACCACTCG
CGGAAGAAGTGATGCAGTATGTCCACAAAGGCCGGACCGGGCGCTATGCCATTGAGAAGA
ATAACCTGAAGGTACTCATCCCTACGGGGGTGTCCCTCAAGACCGATCACTTCCAGGCCC
TTGCCGAAAGTGCTACCTTGACCTACAACGACTACCTGTTCACATGCCGCACGCTCGACC
AGCTGGCAACAAGAGGATCAGCAAGAAACACCGACGAAGTCTACTACAAGCTTGTTGACG
CCGCTAAGGCGAGGGACGAATACGTTTACGAACTGTCCTCCAAGCAATGCGTTAAGAAAG
AAGATGCAACAGGCACAGTCCTCCAAGGGGACATATGCAATCCGCCTTATCACCAGTTTG
CCTACGAGGCGCTGCGTAAAAGGCCGGCTCACACACACGACGTCCACACGATTGGCATCT
ACGGGGTTCCGGGTGCAGGAAAAACCGCTATCATCACAACCGAAGTAACTACACGCGACT
TGGTCGCTAGTGGAAAAAAGGAGAATTGTGAAGACATCAAGCGGTGCGTGTTGGAGAGAC
GCGGCTTGAAAATAGCCGCACGTACGGTTGACTCACTGTTCTACGGTGCATACCGAGGAG
CGGTCAATACGCTGTACGTTGACGAGGCTTACGCCTGTCACTCGGGCACTCTGCTCGCCT
TGATCGCTGCGGTAAGACCGACGGGAAAGGTGGTGCTTTGTGGTGACCCTAAACAAGTCG
GATGTGTGAACCAGCTCCAAATGCGGATGCATTACAACCATGAGATTAGTGACCGCGTTT
TGCGGAAGAACATCTCCCGCCGTTGCACTCATACGCTTACGGCCATCGTTTCAAACCTCA
ACTACGAAGGTAGAATGAAGACTACGAACCCGTGCAAAAAACCCGTACTAATTGACACCA
CCGGATCCACCAAGCCCGACAAGGAAGCGTTGGTGTTGACGTGCTTCCGCGGGTGGGTCA
AGGATCTAAAATTCCTCTATCCTCACAACGAGCTCATGACTGCGGCCGCTTCGCAGGGCC
TGACCCGCGAAAAGGTGTATGCCGTTCGTTGTCGTGTCACGACGAACCCACTCTATGAGC
CGACCTCTGAGCACATTACTGTCCTTTTGACGCGCACCAACGACGAACTGGTATGGAAGA
CACTGCCAAACGACCCGCTGATCCCTATACTCTCCAAGCCACCGAAAGGAGACTACTCCG
CTACCATGGAGGATTGGGAGGATGAACACAACGGTATCCTGGCTGCCCTCAGAGAAGCGT
GTGTCCCACGGATGAATTTCGCGCATGGGAAGCGTAATACCTGTTGGGCAGTTACGAGCA
GCCGGGTGCTGCATGAGGCGGGCGTCCAGATAACGCCGGAGGACTATAACCGTATCTTTC
CGGCGTTTCGAGAGGACAAGCCGCATTCGGCTCTGGCAGCCTTGGATGCCGTCGCTACTC
TCGTGTGGGGCTTGGATACTTCCTCGGGCATTCTGAGTGGAAAAGGCAGCTTCATGCGGC
TGGAGAACAGCCACTGGAGTAACTCCAACAGGGGGTACGAGTACGGCCTCAACCTGGACG
CACTGGAAGGCTATGAGATTGCCAATCCACGCATGATTAAAGCGCTTAAACAACGGCGCG
GGCGCGAATGTTACGACATCGAAACGGGGAAGTTGGTGCCCCTGGATCCTGCCAGGGTCC
AAGTGCCGATTAACCGAATCGTGCCCCACGTGTTGGTGGACACTTCTGCAGCGGCCAAAC
CAGGCTTCCTGGAAAACAGACTCACAGTTGACAGATGGGACCAAGTGCACAGCTTCAAGA
CAAGAGCAGCAGTCAAGTTTGCAGAACTGACGAAGCGTGTCTCATATAACTCAGTCCTTG
ACCTTGGAGCCGCCCCGGGAGGAGTGACCGACTACTGCGTGAAGAAAGGAAAAACCGTCA
CAAGCGTCTCCGAGCAGTGGGATACTAAGCCGAGAGGCGCTGTGGTCGTTACGGCAGATA
TCAACGGCCCACTTAACAACCTAGGTATCTTCGACCTAGTGTTTTGTGACGCAGCTGGAC
CACGACGCTATCACCACTACGCGCAGTGCGAAGACCACGCCGTGCTGTTCACATCAGCAT
GCAAACATGGGGTGGAGCGCACAGCCAAGGGCGGAGTCTTCATTGTGAAGGCGTACGGAA
TGGCGGACCGCCGAACAGAGAGGGCAGTGGAAGGTACAGCGAGGTATTTCAGGTCCGTTT
CGGTCGAAAAGCCCGTCTCCTCCCGTATAACCAACGTGGAAGTCTTCTTCAAGTTCTCTG
GCAGATGTCGCCCACACGCACGTTCCATCGCACATTTGGGCCCTCAACTGACCGACATTT
ACGCCCGTACGTGGAAGGCGTATAAAATGCTGGCGAGAGGCAGTGTCGCTGACAAGGTGA
AAGTGGCAGAGATACTTAACTCAATGGTAGGTGCCGCACCGGGGTACAGAGTCCTCAACA
GGAACATCATCACTGCCGAAGAGGAAGTTCTGGTCAACGCCGCCAACAGCAACGGTAGAC
CCGGTGACGGTGTGTGTGGTGCGCTCTACGGCGCGTTTGGGGACGCGTTCCCCAACGGTG
CAATCGGCGCGGGAAACGCGGTCCTGGTTCGAGGACTCGAGGCTACCATCATACACGCAG
CCGGAGCTGACTTCAGAGAGGTTGACGAAGAAACCGGCGCGCGGCAGCTAAGAGCAGCAT
ACCGCGCGGCGGCTACCCTAGTCACGGCCAACGGCATCACCAGCGCCGCCATCCCCTTGC
TGAGTACACACATCTTCTCTAACGGTCGGAACAGGCTGGAACAGTCGTTTAGTGCACTGG
TGGAGGCGTTCGACACGACAGAGTGCGACGTCACCATCTACTGCCTCGCCAACAACATGG
CCGCGAGGATCCAGCAACTGATTGACGCCCACGCTCGCGAAGAGTTTGATGAGGAAGTGG
TTGTGGAAGAGGAAGAGGAACACGAAGCCGACGCAATGAGTGACACGGAGACGCTGTCCA
GTTTCGGCGACGAAACGGTATGGGTGCCTAAACACAGCACTCTGGCTGGAAGGCCAGGGT
ACAGCGCCTACTACGGCGACCGCAGATCCCTTTTTGTCGGCACGAAATTCCATCGTGCAG
CGGTCGCTATGTCGTCGATTGAGGCGGCTTGGCCTAAGACCAAGGAAGCCAATGCTAAAC
TCATCGAGTATATACGAGGGCAACACCTCGTTGACGTTCTAAAGAGCTGCCCGGTTGACG
ACATACCCGTGGGCAGACCGCCTTCTAGCCTACCCTGTGGCTGCATATACGCCATGACCC
CGGAACGGGTCACAGTACTGAAACAAAGACCGCAGGAAGGTTTCGTGGTGTGCAGTGCAT
TCAAGCTGCCTCTCACCAACATCCAGGACGTCACCAAGGTGGAGTGCACTGTGAGAGCAC
CCGCAGAGGAACCTAGACCGGTGCGCCATCTGCAGGAGAGGCGCCCAGCGCAGGCCGCCG
TGAGGCAGCTTAGGCCGGCAGCCGTGGCTGCCAGTGTCGCCGCGAGTCACACAGCCAGCA
GGACCAGCACTGCCTCGAGCCGCCGCACACCTGCGCCGGGTTCGGTGCAGGTGCGTTTAC
TGCCGCCGAGAGATGGTACGGAATCACGCAGTTCTCGAATGGGCTCGCAGTCCAGCGTCA
CATCATCAGCGGGATCCGTTCCGCCGGCGCCCCGAAGGGCGCCAGCTGTGTCGGCGGCAT
CGTTGGCGAGCAGCGCCCATAGC---CGCAGTGTGCGCAGCGCCCCTGCTA---TGAGGG
CCGCCAGCGCGGGTGCCAGAAGCGTGCGCAGCGCCCAATCCGGTTCCACCGGGCACAGA-
-----------------------GCGGGCGCCTTCAGCGTCGCCGGCTCGGTGAGACAGC
CCAGCGGGCCGCCTAGTAGCGTGAGCACACCCGCCGCGATCAGAGGGCTAACACGGGACC
AGTTTGACGCCGTAAGAGTTAGGGCCCGCAGGAACTTGGAACTTGAGGGGTCGGAGCACG
GCAGTCAATCTAGCTTCCACTCCGGCTCGCTGGCGGT---------------GGGGAGCT
CCGCTAGTAGCTATAGCCAACGCTCCGACGATCAGGATACGGGCACTGAACCCTCAAGCC
GCGGCGCCGCCGTGAGAACTCGGCGCAGAGGGCAACGGGACGGCCTCGGAGGGTACATAT
TCTCATCTGATCAAGGTACGGCTCACCTCAGCCAGCACAACACCCAGACAAACAACACAA
CGGAAGTGTTGATGAGAACGTCAGTACTGCCGAGCAACGACCACGGCACACCAGATCTGC
CTGCAGAAACGAGGAAGAGGTTGGCGTATCAAATGCGCCCCACTCAAAAGAACAAGAGTC
GCTACCTGTCCGCGAAGGTCCATAACATGAAACACAAGATTGTTCGATGTTTGCAGCGAG
GTGCCGGGCACTACCTGAGAGAGCAGCACGCTCTGCCGCTGTGGAAAAACACCTTCCCTA
AGCCCAGGTACTCCGACGCCTGCGTGGTGAAGTTCGAGAGCGTCAACACAGCAATCGTTG
CAGCCAACATGTTCATAGGGTGTAATTACCCCACCTTAAGCTCGTTCGGTATCACGGATA
AGTACGATGCTTACCTGGACATGGTTGATGGGCTCAATTGCAACCTCGACACCGTGACGT
TCGACCCTGCTAAGGTGCGTTCCCTGCCGAAGAAATCAGAGTATAACCAGCCGCTCATAC
AGTCCCAAGTACCCGGACCTATGACATCCACTCTGCAAAGCATCCTCATGGCCGCCACCA
AACGTAACTGCAACGTCACGCAGATGAGAGAGCTCCCGACTATGGACTCAGCGGCAATGA
ACGTGGAGGCTTTTAAAAGTTTCGCCTGTAAGGACACCGACCTGTGGACTGAGTTCGCGG
AAAAACCAGTAAGGTTGTCGCCCGGCCAAATCGAAGAGTATGTCTTTCATCTACAAGGGG
CCAAGGCCAATGTGATGCACAGCAGAGTCGAAGCCGTATGCCCTGACCTCTCGGAGGTGG
CTATGGACAGGTTCACACTAGACATGAAACGCGACGTCAAAGTGACGCCAGGCACGAAGC
ACGTAGAGGAGAGACCTAAAGTCCAAGAGATTCAAGCGGCCGACCCCATGGCCACCGCGT
ACTTGTGCGCCATCCATAGAGAGCTAGTCCGAAGGCTGAAGGCCGTCCTGAAACCGTCTA
TACACGTGTTGTTCGATATGAGCTCCGAGGATTTTGATGCTATCGTGGGCCATGGGATGA
AGTTGGGTGACAAGGTGCTGGAAACGGACATCTCCTCATTCGACAAGAGCCAGGACCAAG
CCATGGCGGTTACAGCGCTGATGCTGCTGAGGGACTTGGGAGTAGAAGAAGACCTCCTGA
CCCTAATTGAGGCGTCTTTCGGCGACATCACTTCTGCCCACCTGCCCACAGGCACCAGAT
TTCAGTTTGGATCGATGATGAAGTCTGGACTTTTTCTGACGCTGTTCGTGAACACGCTGC
TTAACATCACCATAGCTGCCCGAGTTTTACGGGAGCAGCTGGCTGATACCAGGTGTGCCG
CGTTTATCGGTGACGACAACGTAATCACCGGAGTAGTGTCTGACGACATGATGGTGGCCA
GGTGCGCATCCTGGCTGAACATGGAGGTGAAGATCATGGACATGGAAATTGGCAACATGA
GTCCTTATTTTTGTGGCGGCTTCCTGTTACTCGACACGGTAACAGGCACTGTAAGCCGAG
TGTCGGACCCTGTAAAACGCCTGATGAAGATGGGAAAACCGGCCCTGAACGATCCAGAAA
CGGACGTGGACAGATGCCGCGCACTGCGCGAAGAAGTGGAAAGCTGGTACAGAGTGGGGA
TTCAGTGGCCACTGCAGGTGGCTGCCGCCACACGCTATGGCGTGAACCACCTGCCGCTGG
CCACAATGGCGATGGCCACGCTCGCCCAGGACTTGAGATCGTACCTGGGCGCGCGAGGGG
AGTACGTATCCCTCTACGTCTAACCTTAATATTTTCTGCATCATACTTCCAAACAATCAT
GTTTCCCATGCAATTCACCAACTCAGCCTATCGCCAGATGGAGCCCATGTTTGCACCGGG
TTCCCGAGGACAAGTACAGCCGTACCGGCCGCGCACTAAGCGCCGCCAGGAGCCGCAAGT
CGGCAACGCCGCCATTACTGCCCTCGCGAACCAGATGAGTGCGCTCCAGTTGCAGGTAGC
TGGACTTGCCGGCCAGGCAAGGGTGGACCGCCGTGGGCCAAGACGTGTTCAGAAGAACAA
GCAGAAGAAGAAGAACTCTTCCAACGGAGAAAAACCCAAAGAGAAGAAGAAGAAGCAAAA
ACAACAGGAGAAGAAGGGAAGCGGTGGCGAAAAAGTCAAGAAGACTAGGAACCGACCCGG
GAAGGAGGTAAGGATCTCCGTAAAGTGTGCCCGACAGAGCACCTTCCCCGTGTACCACGA
AGGTGCTATATCCGGCTACGCTGTGCTGATTGGATCTCGCGTATTCAAGCCGGCACACGT
GAAGGGTAAGATCGACCACCCTGAACTGGCAGACATCAAGTTCCAGGTCGCCGAGGACAT
GGACCTCGAAGCAGCTGCGTACCCGAAGAGCATGCGAGACCAAGCGGCTGAACCAGCGAC
CATGATGGACAGAGTGTACAACTGGGAGTATGGCACTATCAGAGTGGAGGATAATGTCAT
AATCGACGCAAGCGGTAGGGGCAAGCCGGGTGACAGTGGCAGGGCCATCACCGACAACTC
GGGAAAGGTTGTTGGTATTGTCCTCGGAGGAGGACCCGATGGCAGGCGCACACGCCTCTC
CGTGATAGGTTTCGACAAGAAGATGAAGGCTAGGGAGATCGCCTACAGTGATGCCATACC
TTGGACACGCGCTCCGGCCCTCCTGCTGCTGCCTATGGTTATTGTCTGCACCTACAATTC
CAACACCTTCGATTGCTCCAAACCGTCCTGCCAGGACTGCTGCATTACTGCTGAACCAGA
GAAGGCCATGACCATGCTGAAGGACAATCTGAACGACCCGAACTACTGGGACCTACTCAT
TGCTGTCACCACCTGTGGCTCCGCCCGGAGAAAGAGGGCTGTGTCTACGTCGCCTGCCGC
CTTTTACGACACACAGATCCTCGCCGCCCACGCAGCTGCCTCCCCATACAGGGCGTACTG
CCCCGATTGTGACGGAACAGCGTGTATCTCGCCGATAGCCATCGACGAGGTGGTGAGCAG
TGGCAGCGACCACGTCCTCCGCATGCGGGTTGGTTCTCAATCGGGAGTGACCGCTAAGGG
TGGTGCGGCGGGTGAAACCTCTCTGCGATACCTGGGAAGGGACGGGAAGGTTCACGCCGC
AGACAACACGCGACTCGTGGTGCGCACGACTGCAAAGTGCGACGTGCTGCAGGCCACTGG
CCACTACATCCTGGCCAACTGCCCAGTGGGGCAGAGCCTAACCGTTGCGGCCACACTGGA
TGGCACCCGGCATCAATGCACCACGGTTTTCGAACACCAAGTAACGGAGAAGTTCACCAG
AGAACGCAGCAAGGGCCACCATCTGTCCGACATGACCAAGAAATGCACCAGATTTTCCAC
TACACCAAAAAAGTCCGCCCTCTACCTCGTTGATGTGTATGACGCTCTGCCGATTTCTGT
AGAGATTAGCACCGTCGTAACATGCAGCGACAGCCAGTGCACAGTGAGGGTGCCACCTGG
TACCACAGTGAAATTCGACAAGAAATGCAAGAGCGCTGACTCGGCAACCGTCACTTTCAC
CAGCGACTCCCAGACGTTTACGTGTGAGGAGCCAGTCCTAACGGCTGCCAGTATCACCCA
GGGCAAGCCACACCTCAGATCGGCAATGTTGCCTAGCGGAGGCAAGGAAGTGAAAGCAAG
GATCCCGTTCCCGTTCCCGCCGGAAACCGCAACTTGCAGAGTGAGTGTAGCCCCACTGCC
GTCGATCACCTACGAGGAAAGCGATGTCCTGCTAGCCGGTACCGCAAAATACCCTGTGCT
GCTAACCACACGGAACCTTGGTTTCCATAGCAACGCCACATCCGAATGGATCCAGGGCAA
GTACCTGCGCCGCATCCCGGTCACGCCTCAAGGGATCGAGCTAACATGGGGAAACAACGC
GCCGATGCACTTTTGGTCATCCGTCAGGTACGCATCCGGGGACGCTGATGCGTACCCCTG
GGAACTTCTGGTGTACCACACCAAGCACCATCCAGAGTACGCGTGGGCGTTTGTAGGAGT
TGCATGCGGCCTGCTGGCTATCGCAGCGTGCATGTTTGCGTGCGCATGCAGCAGGGTGCG
GTACTCTCTGGTCGCCAACACGTTCAACTCGAACCCACCACCATTGACCGCACTGACTGC
AGCACTGTGTTGCATACCAGGGGCTCGCGCGGACCAACCCTACTTGGACATCATTGCCTA
CTTGTGGACCAACAGCAAAGTGGCCTTCGGGCTACAATTTGCGGCGCCCGTGGCCTGTGT
GCTCATCATTACATACGCCCTTAGGCACTGCAGATTGTGCTGCAAGTCTTTTTTAGGGGT
AAGAGGGTGGTCAGCCCTGCTGGTCATCCTTGCGTATGTACAGAGCTGCAAGAGCTACGA
ACACACCGTGGTGGTCCCAATGGATCCAAGAGCCCCGTCGTACGAAGCAGTGATAAACCG
GAATGGGTATGATCCATTGAAGCTGACCATCTCAGTGAATTTCACCGTCATCTCACCAAC
TACGGCTCTGGAATATTGGACCTGCGCAGGAGTCCCCATCGTCGAGCCGCCCCATGTGGG
CTGCTGCACGTCGGTGTCCTGCCCCTCTGACCTCTCTACGCTGCATGCGTTTACTGGCAA
AGCTGTCTCCGACGTGCACTGCGATGTGCACACAAACGTGTACCCCTTGTTGTGGGGCGC
GGCTCACTGCTTCTGTTCCACCGAGAATACACAGGTCAGCGCTGTGGCAGCCACCGTTTC
TGAGTTCTGTGCCCAGGACTCAGAGCGTGCCGAAGCGTTCAGCGTACACAGCAGCTCAGT
CACCGCTGAGGTCCTGGTGACGCTTGGTGAAGTGGTGACGGCAGTCCACGTTTACGTGGA
CGGGGTAACATCAGCCAGGGGCACTGACCTCAAGATCGTGGCTGGACCAATAACAACCGA
CTACTCCCCATTCGATCGCAAAGTAGTCCGCATCGGCGAAGAGGTCTATAACTATGACTG
GCCTCCTTACGGGGCTGGCCGACCAGGCACATTCGGAGACATTCAAGCTAGGTCAACCAA
CTATGTCAAACCCAACGATCTGTATGGGGACATCGGAATTGAAGTACTGCAGCCGACTAA
CGACCACGTACATGTGGCTTACACGTATACGACCTCTGGGTTACTGCGTTGGCTGCAGGA
CGCTCCGAAACCACTCAGTGTCACAGCACCGCACGGTTGTAAGATCAGTGCCAATCCGCT
CCTGGCCCTCGATTGTGGGGTTGGTGCCGTCCCCATGTCCATCAACATTCCGGACGCGAA
GTTTACCCGCAAATTAAAGGATCCGAAACCATCGGCCCTGAAATGCGTGGTGGACAGCTG
CGAGTACGGGGTGGACTACGGGGGCGCCGCCACGATCACCTACGAGGGCCACGAGGCCGG
GAAGTGCGGGATTCATTCCCTGACACCAGGAGTCCCCCTGAGAACATCGGTGGTTGAAGT
GGTTGCTGGCGCCAATACCGTCAAAACGACCTTCTCCTCACCCACGCCCGAGGTTGCACT
CGAGGTAGAGATCTGTTCGGCAATAGTGAAGTGCGCTGGTGAGTGCACTCCACCGAAGGA
ACATGTGGTCGCAACCAGGCCTCGCCATGGCAGCGACCCTGGAGGCTACATCTCCGGGCC
CGCAATGCGCTGGGCCGGAGGGATTGTAGGGACCCTAGTGGTCCTGTTCCTTATCCTTGC
CGTCATCTACTGCGTGGTGAAGAAGTGC
>SCO/4640/08_JX163854_2008_United Kingdom_SAV1
AGACTGCGTTTCCAGGGTTCGAAGTGGTGGCCAGCAATAGGTCGTCTAACGACCATGCCG
CCGCCAGAGCTTTCTCCCACTTGGCTACCAAGTGGATTGAGCGCGACATCGATGGCCGTC
AGGTCATCGTTGCCGACATAGGGAGCGCACCAGCGAGAAGAATCGGGGCACCCGATAACG
TCACATACCACAGTGTGTGTCCTCGCAAATGCGCTGAAGACCCTGAGAGGCTGGCTTCTT
ATGCCAGGAAACTCGTCAGGGCTGTGGAGAGAGGAGATGGACACCTCGTCAATGAAAAAA
TCACTGACTTGAAGGATGTTCTGGAGAACCCGGACACGTCACTGGAAACCACCAGTATCT
GCCTGAACGACGACGTGAGTTGTAAAGTAAAGGCCGATATTGCAGTGTACCAGGATGTGT
ACGCAGTCGATGCTCCGTCTACCATCTACGCGCAAGCCGACAAAGGTACGCGAGTGGTAT
ACTGGATCGGGTTCGAGCCGTTCGTGTTCCACACGGACGCTATGGCGGGTAGCTTCCCGC
TATATGACGCCAACTGGAGCGACTCGGCGGTACTGGCAGCTAAAAACCTGCCACTGTGCT
ACTCAGGGTTGTCGGAGGACTCCATCAAATGGAGATTCCGTTTCCGTGACAAGCCACTGG
TACCGTCTGGAGAAATCCACTACTCGGTGGGTAGCACCCACTACGTTGAGGACCGTGACA
AGCTGAAAAGCTGGCACCTGCCTTCTACCTTCCACTTCGTGGCACCCAACAAGTATACAT
GCCGTTGCGATACGGTGGTAAGCTGTGGCGGCTACGTCGTAAAGAAGATCACGATCTGCG
AGGGTATCGTCGGTATTCCCGCGAAGGAGGAACTGGCCACCTCGTACCACCGTGATGGAG
TGGTGGTGACCAAGTTCTCTGATACGATCAACCACGAACAGGTGTCATTCCCAGTGGTGA
CCTACATCCCCGCCGTCATCTGTGATCAGATGACCGCCATGACGGCCAATCCCGTCAAAT
ACTCGGATGCCGTCAAACTGCTGGTAGGACTCAACCAAAGGATCGTGGTCAACGGGACCA
CCGTCCGCAACGTCAACTCCATGGATAACTCGCTGATTCCCGTATTCGCTCGCGCATTAT
GCAGCTGGGCGGACGAAGTTCGGCGGGACATGGAGGACGAACAAGACCTGTACGGTATCA
CGTCCGTCACCACATGGATCTGTATCTGCAGAGCGTATGACAAACGCCAGCAGCATACCT
TCTACCGTAGGCCCAAGCAGTCCTCGGGCATATATGTGCCTGCCAAGTTCACAGGGTCGC
TGAGAGCCTCCCTCTCAGCCACCTACCTTAACCTGCCTCTGAAGCAACTGCTGCTTAATA
CGCTCAAACGTGCGATTAAACCTATGGATCAGGCCATCGCAGATGAGACAGAAGCACTTG
CGCACGACGCAGCTGAGGTGCACGAGTTGACAGAGGAGGAGCGCAGGCAACAGGCCGCCA
ATCCTAGTTACATCGCAGACGTGCTGGGCCAAGACGACGACGAGGAGGAAGCCGGCGACG
GCATGTCTGATGTGGACCTCGGCGAAGAAGACGGGGCGGGTGCCACCATCATCGATTGTC
AAAGAGGCACCGTGAAAGTAATCACGGCGTTCGGTGACAACATGATGGGGGAATACCTAG
TATTGTCCCCGGTGACCGTGTTGCGCACCAGGAAACTGGCTATTCTGCTCGGACCACTCG
CGGAAGAAGTGATGCAGTATGTCCACAAAGGCCGGACCGGGCGCTATGCCATTGAGAAGA
ATAACCTGAAGGTACTCATCCCTACGGGGGTGTCCCTCAAGACCGATCACTTCCAGGCCC
TTGCCGAAAGTGCTACCTTGACCTACAACGACTACCTGTTCACATGCCGCACGCTCGACC
AGCTGGCAACAAGAGGATCAGCAAGAAACACCGACGAAGTCTACTACAAGCTTGTTGACG
CCGCTAAGGCGAGGGACGAATACGTTTACGAACTGTCCTCCAAGCAATGCGTTAAGAAAG
AAGATGCAACAGGCACAGTCCTCCAAGGGGACATATGCAATCCGCCTTATCACCAGTTTG
CCTACGAGGCGCTGCGTAAAAGGCCGGCTCACACACACGACGTCCACACGATTGGCATCT
ACGGGGTTCCGGGTGCAGGAAAAACCGCTATCATCACAACCGAAGTAACTACACGCGACT
TGGTCGCTAGTGGAAAAAAGGAGAATTGTGAAGACATCAAGCGGTGCGTGTTGGAGAGAC
GCGGCTTGAAAATAGCCGCACGTACGGTTGACTCACTGCTCTACGGTGCATACCGAGGAG
CGGTCAATACGCTGTACGTTGACGAGGCTTACGCCTGTCACTCGGGCACTCTGCTCGCCT
TGATCGCTGCGGTAAGACCGACGGGAAAGGTGGTGCTTTGTGGTGACCCTAAACAAGTCG
GATGTGTGAACCAGCTCCAAATGCGGATGCATTACAACCATGAGATTAGTGACCGCGTTT
TGCGGAAGAACATCTCCCGCCGTTGCACTCACACGCTTACGGCCATCGTTTCAAACCTCA
ACTACGAAGGTAGAATGAAGACTACGAACCCGTGCAAAAAACCCGTACTAATTGACACCA
CCGGATCCACCAAGCCCGACAAGGAAGCGTTGGTGTTGACGTGCTTCCGCGGGTGGGTCA
AGGATCTAAAAATCCTCTATCCTCACAACGAGCTCATGACTGCGGCTGCTTCGCAGGGCC
TGACCCGCGAAAAGGTGTATGCCGTTCGTTGTCGTGTCACGACGAACCCACTCTATGAGC
CGACCTCTGAGCACATTACTGTCCTTTTGACGCGCACCAACGACGAACTGGTATGGAAGA
CACTGCCAAACGACCCGCTGATCCCTATACTCTCCAAGCCACCGAAAGGAGACTACTCCG
CTACCATGGAGGATTGGGAGGATGAACACAACGGTATCCTGGCTGCCCTCAGAGAAGCGT
GTGTCCCACGGATGAATTTCGCGCATGGGAAGCGTAATACCTGTTGGGCAGTTACGAGCA
GCCGGGTGCTGCATGAGGCGGGTGTCCAGATAACGCCGGAGGACTATAACCGTATCTTTC
CGGCGTTTCGAGAGGATAAGCCGCATTCGGCTCTGGCAGCCTTGGATGCCGTCGCTACTC
TCGTGTGGGGCTTGGATACTTCCTCGGGCATTCTGAGTGGAAAAGGCAGCTTCATGCGGC
TGGAGAACAGCCACTGGAGTAACTCCAACAGGGGGTACGAGTACGGCCTCAACCTGGACG
CACTGGAAGGCTATGAGATTGCCAATCCACGCATGATTAAAGCGCTTAAACAACGGCGCG
GGCGCGAATGTTACGACATCGAAACGGGGAAGTTGGTGCCCCTGGATCCTGCCAGGGTCC
AAGTGCCGATTAACCGAATCGTGCCCCACGTGTTGGTGGACACTTCTGCAGCAGCCAAAC
CAGGCTTCCTGGAAAACAGACTCACAGTTGACAGATGGGACCAAGTGCACAGCTTCAAGA
CAAGAGCAGCAGTCAAGTTTGCAGAACTGACGAAGCGTGTCTCATATAACTCAGTCCTTG
ACCTTGGAGCCGCCCCGGGAGGAGTGACCGACTACTGCGTGAAGAAAGGAAAAACCGTCA
CAAGCGTCTCCGAGCAGTGGGATACTAAGCCGAGAGGCGCTGTGGTCGTTACGGCAGATA
TCAACGGCCCACTTAACAACCTAGGTATCTTCGACCTAGTGTTTTGTGACGCAGCTGGAC
CACGACGCTATCACCACTACGCGCAGTGCGAAGACCACGCCGTGCTGTTCACATCAGCAT
GCAAACATGGGGTGGAGCGCACAGCCAAGGGCGGAGTCTTCATTGTGAAGGCGTACGGAA
TGGCGGACCGCCGAACAGAGAGGGCAGTGGAAGGTACAGCGAGGTATTTCAAGTCCGTTT
CGGTCGAAAAACCCGTCTCCTCCCGTATAACCAACGTGGAAGTCTTCTTCAAGTTCTCTG
GCAGATGTCGCCCACACGCACGTTCCATCGCACATTTGGGCCCTCAACTGACCGACATTT
ACGCCCGTACGAGGAAGGCGTATAAAATGCTGGCGAGAGGCAGTGTCGCTGACAAGGTGA
AAGTGGCAGAGATACTTAACTCAATGGTAGGTGCCGCACCGGGGTACAGAGTCCTCAACA
GGAACATCATCACTGCCGAAGAGGAAGTTCTGGTCAACGCCGCCAACAGCAACGGTAGAC
CCGGTGACGGTGTGTGTGGTGCGCTCTACGGCGCGTTTGGGGACGCGTTCCCCAACGGTG
CAATCGGCGCGGGAAACGCGGTCCTGGTTCGAGGACTCGAGGCTACCATCATACACGCAG
CCGGAGCTGACTTCAGAGAGGTTGACGAGGAAACCGGCGCGCGGCAGCTAAGAGCAGCAT
ACCGCGCGGCGGCTACCCTAGTCACGGCCAACGGCATCACCAGCGCCGCCATCCCCTTGC
TGAGTACACACATCTTCTCCAACGGTCGGAACAGGCTGGAACAGTCGTTTAGTGCACTGG
TGGAGGCGTTCGACACGACAGAGTGCGACGTCACCATCTACTGCCTCGCCAACAACATGG
CCGCGAGGATCCAGCAACTGATTGACGCCCACGCTCGCGAAGAGTTTGATGAGGAAGTGG
TTGTGGAAGAGGAAGAGGAACACGAAGCCGACGCAATGAGTGACACGGAGACGCTGTCCA
GTTTCGGCGACGAAACGGTATGGGTGCCTAAACACAGCACTCTGGCTGGAAGGCCAGGGT
ACAGCGCCTCCTACGGCGACCGCAGATCCCTTTTTGTCGGCACGAAATTCCATCGTGCAG
CGGTCGCTATGTCGTCGATTGAGGCGGCTTGGCCTAAGACCAAGGAAGCCAATGCTAAAC
TCATCGAGTATATACGAGGGCAACACCTCGTTGACGTTCTAAAGAGCTGCCCGGTTGACG
ACATACCCGTGGGCAGACCGCCTTCTAGCCTACCCTGTGGCTGCATCTACGCCATGACCC
CGGAACGGGTCACAGTATTGAAACAAAGACCGCAGGAAGGTTTCGTGGTGTGCAGTGCAT
TCAAGCTGCCTCTCACCAACATCCAGGACGTCACCAAGGTGGAGTGCACTGTGAGAGCAC
CCGCAGAGGAACCTAGACCGGTGCGCCATCTGCAGGAGAGGCGCCCAGCGCAGGCCGCCG
TGAGGCAGCCTAGGCCGGCAGCCGTGGCTGCCAGTGTCGCCGCGAGTCACACAGCCAGCA
GGACCAGCACTGCCTCGAGCCGCCGCACACCTGCGCCGGGTTCGGTGCAGGTGCGTTTAC
TGCCGCCGAGAGATGGTACGGAATCACGCAGTTCTCGAATGGGCTCGCAGTCCAGCGTCA
CATCATCAGCGGGATCCGTTCCGCCGGCGCCCCGAAGGGCGCCAGCTGTGTCGGCGGCAT
CGTTGGCGAGCAGCGCCCATAGC---CGCAGTGTGCGCAGCGCCCCTGCTA---TGAGGG
CCGCCAGCGCGGGTGCCAGAAGCGTGCGCAGCGCCCAATCCGGCTCCACCGGGCACAGA-
-----------------------GCGGGCGCCTTCAGCGTCGCCGGCTCGGTGAGACAGC
CCAGTGGGCCGCCTAGTAGCGTGAGCACACCCGCCGCGATCAGAGGGCTAACACGGGACC
AGTTTGACGCCGTAAGAGTTAGGGCCCGCAGGAACTTGGAACTTGAGGGGTCGGAGCACG
GCAGTCAATCCAGCTTCCACTCCGGCTCGCTGGCGGT---------------GGGGAGCT
CCGCTAGTAGCTATAGCCAACGCTCCGACGATCGGGATACGGGCACTGAACCCTCAAGCC
GCGGCGCCGCCGTGAGAACTCGGCGCAGAGGGCAACGGGACGGCCTCGGAGGGTACATAT
TCTCATCTGATCAAGGTACGGCTCACCTCAGCCAGCACAACACCCAGACAAACAACACAA
CGGAAGTGTTGATGAGAACGTCAGTACTGCCGAGCAACGACCACGGCACACCAGATCTGC
CTGCAGAAACGAGGAAGAGGTTGGCGTATCAAATGCGCCCCACTCAAAAGAACAAGAGTC
GCTACCTGTCCGCGAAGGTCCATAACATGAAACACAAGATTGTTCGATGTTTGCAGCGAG
GTGCCGGGCACTACCTGAGAGAGCAGCACGCTCTGCCGCTGTGGAAAAACACCTTCCCTA
AGCCCAGGTACTCCGACGCCTGCGTGGTGAAGTTCGAGAGCGTCAACACAGCAATCGTTG
CAGCCAACATGTTCATAGGGTGTAATTACCCCACCTTAAGCTCGTTCGGTATCACGGACA
AGTACGATGCTTACCTGGACATGGTTGATGGGCTCAATTGCAACCTCGACACCGTGACGT
TCGACCCTGCTAAGGTGCGTTCCCTGCCGAAGAAATCAGAGTATAACCAGCCGCTCATAC
AGTCCCAAGTACCCGGACCTATGACATCCACTCTGCAAAGCATCCTCATGGCCGCCACCA
AACGTAACTGCAACGTCACGCAGATGAGAGAGCTCCCGACTATGGACTCAGCGGCAATGA
ACGTGGAGGCTTTTAAAAATTTCGCCTGTAAGGACACCGACCTGTGGACTGAGTTCGCGG
AAAAACCTGTAAGGTTGTCGCCCGGCCAAATCGAAGAGTATGTCTTTCATCTACAAGGGG
CCAAGGCCAATGTGATGCACAGCAGAGTCGAAGCCGTATGCCCTGACCTCTCGGAGGTGG
CTATGGACAGGTTCACACTGGACATGAAACGCGACGTCAAAGTGACGCCAGGCACGAAGC
ACGTAGAGGAGAGACCTAAAGTCCAAGTGATTCAAGCGGCCGACCCCATGGCCACCGCGT
ACTTGTGCGCCATCCATAGAGAGCTAGTCCGAAGGCTGAAGGCCGTCCTGAAACCGTCTA
TACACGTGTTGTTCGATATGAGTTCCGAGGATTTTGATGCTATCGTGGGCCATGGGATGA
AGTTGGGTGACAAGGTGCTGGAAACGGACATCTCCTCATTCGACAAGAGCCAGGACCAAG
CCATGGCGGTTACAGCGCTGATGCTGCTGGAGGACTTGGGAGTGGAAGAAGACCTCCTGA
CCCTAATTGAGGCGTCTTTCGGCGACATCACTTCTGTCCACCTGCCCACAGGCACCAGAT
TTCAGTTTGGATCGATGATGAAGTCCGGACTTTTTCTGACGCTGTTCGTGAACACGCTGC
TTAACATCACCATAGCTGCCCGAGTTTTACGGGAGCAGCTGGCTGATACCAGGTGTGCCG
CGTTTATCGGTGACGACAACGTAATCACCGGAGTAGTGTCTGACGACATGATGGTGGCCA
GGTGCGCATCCTGGCTGAACATGGAGGTGAAGATCATGGACATGGAAATTGGCAACATGA
GTCCTTATTTTTGTGGCGGCTTCCTGTTACTCGACACGGTAACAGGCACTGTAAGCCGAG
TGTCGGACCCTGTAAAACGCCTGATGAAGATGGGAAAACCGGCCCTGAACGATCCAGAAA
CGGACGTGGACAGATGCCGCGCACTGCGCGAAGAAGTGGAAAGCTGGTACAGAGTGGGGA
TTCAGTGGCCACTGCAGGTGGCTGCCGCCACACGCTATGGCGTGAACCACCTGCCGCTGG
CCACAATGGCGATGGCCACGCTCGCCCAGGACTTGAGATCGTACCTGGGCGCGCGAGGGG
AGTACGTATCCCTTTACGTCTAACCTTAATATTTTCTGCATCATACTTCCAAACAATCAT
GTTTCCCATGCAATTCACCAACTCAGCCTATCGCCAGATGGAGCCCATGTTTGCACCGGG
TTCCCGAGGACAAGTACAGCCGTACCGGCCGCGCACTAAGCGCCGCCAGGAGCCGCAAGT
CGGCAACGCCGCCATTACTGCCCTCGCGAACCAGATGAGTGCGCTCCAGTTGCAGGTAGC
TGGACTTGCCGGCCAGGCAAGGGTGGACCGCCGTGGGCCAAGACGTGTTCAGAAGAACAA
GCAGAAGAAGAAGAACTCTTCCAACGGAGAAAAACCCAAAGAGAAAAAGAAGAAGCAAAA
ACAACAGGAGAAGAAGGGAAGCGGTGGCGAAAAAGTCAAGAAGACTAGGAACCGACCCGG
GAAGGAGGTAAGGATCTCCGTAAAGCGTGCCCGACAGAGCACCTTCCCCGTGTACCACGA
AGGTGCTATATCCGGCTACGCTGTGCTGATTGGATCTCGCGTATTCAAGCCGGCACACGT
GAAGGGTAAGATCGACCACCCTGAACTGGCAGACATCAAGTTCCAGGTCGCCGAGGACAT
GGACCTCGAAGCAGCTGCGTACCCGAAGAGCATGCGAGACCAAGCGGCTGAACCAGCGAC
CATGATGGACGGAGTGTACAACTGGGAGTATGGCACTATCAGAGTGGAGGATAATGTCAT
AATCGACGCAAGCGGTAGGGGCAAGCCGGGTGACAGTGGCAGGGCCATCACCGACAACTC
GGGAAAGGTTGTTGGTATTGTCCTCGGAGGAGGACCCGATGGCAGGCGCACACGCCTCTC
CGTGATAGGTTTCGACAAGAAGATGAAGGCTAGGGAGATCGCCTACAGTGATGCCATACC
TTGGACACGCGCTCCGGCCCTCCTGCTGCTGCCTATGGTTATTGCCTGCACCTACAATTC
CAACACCTTCGATTGCTCCAAACCGTCCTGCCAGGACTGCTGCATTACTGCCGAACCAAA
GAAGGCCATGACCATGCTGAAGGACAATCTGAACGACCCGAACTACTGGGATCTACTCAT
TGCCGTCACCACCTGCGGCTCCGCCCGGAGAAAGAGGGCTGTGTC---------------
---TTATGACACACAGATCCTCGCCGCCCACGCAGCTGCCTCTCCGTACAGGGCGTACTG
CCCCGATTGTGACGGAACAGCGTGTATCTCGCCGATAGCCATCGACGAGGTGGTGAGCAG
CGGCAGCGACCACGTCCTCCGCATCCGGGTTGGTTCTCAATCGGGAGTGACCGCTAAGGG
TGGTGCGGCGGGTGAAACCTCTCTGCGATACCTGGGAAGGGACGGGAAGGTTCACGCCGC
AGACAACACGCGACTCGTGGTGCGCACGACTGCAAAGTGCGACGTGCTGCAGGCCACTGG
CCACTACATCCTGGCCAACTGCCCAGTGGGGCAGAGCCTAACCGTTGCGGCCACACTGGA
TGGCACCCGGCATCAATGCACCACGGTTTTCGAACACCAAGTAACGGAGAAGTTCACCAG
AGAACGCAGCAAGGGCCACCATCTGTCCGACATGACCAAGAAATGCACCAGATTTTCCAC
TACACCAAAAAAGTCCGCCCTCTACCTCGTTGATGTGTATGACGCTCTGCCGATTTCTGT
AGAGATTAGCACCGTCGTAACATGCAACGACAGCCAGTGCACAGTGAGGGTGCCACCTGG
TACCACAGTGAAATTCGACAAGAAATGCAAGAGCGCTGACTTGGCAACCGTCACTTTCAC
CAGCGACTCCCAGACGTTTACGTGTGAGGAGCCAGTCCTAACGGCTGCCAGTATCACCCA
GGGCAAGCCACACCTCAGATCGGCAATGTTGCCTAGCGGAGGCAAGGAAGTGAAAGCAAG
GATCCCGTTCCCGTTCCCGCCGGAAACCGCAACTTGCAGAGTGAGTGTAGCCCCACTGCC
GTCGATTACCTACGAGGAAAGCGATGTCCTGCTAGCCGGTACCGCAAAATACCCTGTGCT
GCTAACCACACGGAACCTTGGTTTCCATAGCAACGCCACATCCGAATGGATCCAGGGCAA
GTACCTGCGCCGCATCCCGGTCACGCCTCAAGGGATCGAGCTAACATGGGGAAACAACGC
GCCGATGCACTTTTGGTCATCCGTCAGGTACGCATCCGGGGACGCTGATGCGTACCCCTG
GGAACTTCTGGTGCACCACATCAAGCACCATCCAGAGTACGCGTGGGCGTTTGTAGGAGT
TGCATGCGGCCTGCTGGCTATCGCAGCGTGCATGTTTGCGTGCGCATGCAGCAGGGTGCG
GTACTCTCTGGTCGCCAACACGTTCAACCCGAACCCACCACCATTGACCGCACTGACTGC
AGCACTGTGTTGCATACCAGGGGCTCGCGCGGACCAACCCTACTTGGACATCATTGCCTA
CTTGTGGACCAACAGCAAAGTGGCCTTCGGGCTACAATTTGCGGCGCCCGTGGCCTGTGT
GCTCATCATTACATACGCCCTTAGGCACTGCAGATTGTGCTGCAAGTCTTTTTTAGGGGT
AAGAGGGTGGTCAGCCCTGCTGGTCATCCTTGCGTATGTACAGAGCTGCAAGAGCTACGA
ACACACCGTGGTGGTCCCAATGGATCCAAGAGCCCCGTCGTACGAAGCAGTGATAAACCG
GAATGGGTATGATCCATTGAAGCTGACCATCTCAGTGAATTTCACCGTCATCTCACCAAC
TACGGCTCTGGAATATTGGACCTGCGCAGGAGTCCCCATCGTCGAGCCGCCCCATGTGGG
CTGCTGCACGTCGGTGTCCTGCCCCTCTGACCTTTCTACGCTGCATGCGTTTACTGGCAA
AGCTGTCTCCGACGTGCACTGCGATGTGCACACAAACGTGTACCCCTTGTTGTGGGGCGC
GGCTCACTGCTTCTGTTCCACCGAGAATACACAGGTCAGCGCTGTGGCAGCCACCGTTTC
TGAGTTCTGTGCCCAGGACTCAGAGCGTGCCGAAGCGTTCAGCGTACACAGCAGCTCAGT
CACCGCTGAGGTCCTGGTGACGCTTGGTGAAGTGGTGACGGCAGTCCACGTTTACGTGGA
CGGGGTAACATCAGCCAGGGGCACTGACCTCAAGATCGTGGCTGGACCAATAACAACCGA
CTACTCCCCATTCGATCGCAAAGTAGTCCGCATCGGCGAAGAGGTCTATAACTATGACTG
GCCTCCTTACGGGGCTGGTCGACCAGGCACATTCGGAGACATTCAAGCTAGGTCAACCAA
CTATGTCAAACCCAACGATCTGTATGGGGACATCGGAATTGAAGTACTGCAGCCGACTAA
CGACCACGTACATGTGGCTTACACGTATACGACCTCTGGTTTACTGCGTTGGCTGCAGGA
CGCTCCGAAACCACTCAGTGTCACAGCACCGCACGGTTGTAAGATCAGTGCCAATCCGCT
CCTGGCCCTCGATTGTGGGGTTGGTGCCGTCCCCATGTCCATCAACATTCCGGACGCGAA
GTTTACCCGCAAATTAAAGGATCCGAAACCATCGGCCCTGAAATGCGTGGTGGACAGCTG
CGAGTACGGGGTGGACTACGGGGGCGCCGCCACGATCACCTACGAGGGCCACGAGGCCGG
GAAGTGCGGGATTCATTCCCTGACACCAGGAGTCCCCCTGAGAACATCGGTGGTTGAAGT
GGTTGCTGGCGCCAATACCGTCAAGACGACCTTCTCCTCACCCACGCCCGAGGTTGCACT
CGAGGTAGAGATCTGTTCGGCAATAGTGAAGTGCGCTGGTGAGTGCACTCCACCGAAGGA
ACATGTGGTCGCAACCAGGCCTCGCCATGGCAGCGACTCTGGAGGCTACATCTCCGGGCC
CGCAATGCGCTGGGCCGGAGGGATTGTAGGGACCCTAGTGGTCCTGTTCCTTATCCTTGC
CGTCATCTACTGCGTGGTGAAGAAGTGC
>SCO07-4619_MH708652_2007_United Kingdom_SAV2
AGACTGCGTTTCCAGGGTTCGAAGTGGTGGCCAGCAACCGGTCGTCCAACGACCATGCCG
CCGCCAGAGCTTTCTCCCACTTGGCTACCAAGTGGATTGAGCGCGACATCGATGGCCGTC
AGGTCATCGTTGCCGACATAGGGAGCGCACCAGCGAGAAGAGTCGGGGCACCCGATAATG
TCACATACCACAGTGTGTGTCCTCGCAAATGCGCTGAAGACCCTGAGAGGCTGGCTTCTT
ACGCCAGGAAACTTGTCAGGGCTGTGGAGAAAGGAGATGGACACCTCGTCAGTGATAGAA
TCACTGACTTGAAGGACGTCCTGGAGAACCCGGATACGTCACTGGAAACCACCAGTATCT
GCCTGAACGACGACGTGAGTTGTAAAGTAAAGGCCGATATTGCTGTGTACCAGGATGTGT
ACGCAGTTGACGCGCCGTCTACCATCTACGCTCAAGCCGACAAAGGCACGCGAGTGGTAT
ACTGGATCGGGTTCGAGCCGTTCGTGTTCCACACGGACGCTATGGCGGGCAGCTTCCCGC
TATATGACGCCAACTGGAGCGACTCGGCGGTACTGGCAGCAAAAAATCTGCCACTGTGCT
ACTCAGGGTTATCGGAGGATTCCATTAAATGGAGATTCCGTTTCCGTGACAAGCCACTGG
TACCGTCTGGAGAAATCCACTACTCGGTGGGTAGCACCCACTACGTTGAGGACCGAGACA
AGCTGAAAAGCTGGCACCTGCCTTCTACCTTCCACTTCGTGGCACCCAACAAGTACACAT
GCCGTTGCGATACGGTAGTGAGCTGTGGTGGCTACGTGGTGAAGAAGATCACGATTTGTG
AAGGCATTGTTGGTAGACCCGCGAATGAGGAACTGGCCACCTCGTACCACCGTGATGGAG
TGGTGGTGACCAAGTTCTCAGACACGATCAACCACGAACAGGTGTCGTTCCCAGTGGTGA
CCTACATCCCTGCCGTCATCTGTGACCAGATGACCGCCATGACGGCTGACCCCGTCAAGT
ATCCGGATGTCGTCAAACTGCTGGTAGGACTCAACCAGAGGATCGTGGTCAACGGGACCA
CCGTCCGGAACGTCAACTCCATGGATAACTCGCTGATTCCCGTATTTGCTCGCGCATTGT
GCAGCTGGGCAGACGAAGCTCGGCGGGACATGGAGGACGAACAGGACATGTACGGTGTCA
CGTCTGTCACCACATGGATCTGTATCTGCAGAGCGTATGATAAACGCCAGCAGCATACCT
TCTACCGTAGGCCCAAGCAGTCCTCAGGCATCTATGTGCCTGCTAAGTTCACAGGATCGC
TGAGAGCCTCCCTCTCCGCCACATACCTTAACCTGCCTCTGAAGCAACTGCTGCTCAACA
CGCTCAAACGTGCGATCAAACCTGGGGATCAGGCCCTCGCAGATGAGACAGAAGCACGCG
CACACGATGCAGCTGAGGTGCACGAGCTGACAGAGGAAGAGGGTAGGCAACAGGCCGCCA
ACCCTAGTTACATCGCAGATGTGCTAGGACAGGACGACGAA---GAGGAAGTCGATGACG
GAATGTCTAATGTGGACCTTGGCGAAGAAGACGGGGTGGGTTCTACCATCATTGACTGCC
AAAGAGGTACCGTGAAAGTGATCACGGCTTTCGGTGACAACACAATGGGAGAATACTTAG
TACTATCCCCGGTAACTGTGTTGCGCACCAGGAAACTGGCCGTGCTGCTCGGACCGCTCG
CAGAAGAAGTGATGCAGTACGTCCACAAGGGCCGGACGGGACGTTACGCCATCGAGAAGA
ACAACTTGAAGGTACTCATCCCTACGGGAGTGTCCCTCAAGACGGCTCACTTTCAGGCCC
TTACTGAAAGTGCTACCTTGACCTACAATGACTACCTGTTCACATGCCGTACGCTCGATC
AGCTGGCAACAAGAGGATCTGCGAAAAACACTGACGAAGTCTACTACAAGCTTGTTGACG
CCGCTAAGGCGAAGGATGAATACGTTTACGAATTGTCCTCCAAGCAGTGCGTCAAGAAAG
AAGATGCAACAGGCACAGTCCTTCAAGGGGACATATGCAATCCGCCTTACCACCAGTTTG
CCTTCGAGGCGCTGCGTAAAAGGCCGGCTCACACACACGACGTCCACACGATTGGCATCT
ACGGGGTTCCGGGTGCAGGAAAAACCGCTATCATCACAACCGAAGTAACCACACGCGACT
TGGTCGCTAGTGGAAAAAAAGAGAACTGTGAGGACATCAAGCGGTGCGTGTTGGAGAGAC
GCGGCTTAAAAATAGCCGCACGTACGGTTGACTCGCTGCTCTACGGTGCATACCGAGGAG
CGGTCGACACGCTGTACGTTGACGAGGCTTACGCCTGTCACTCGGGCACTCTGCTCGCCT
TGATCGCTGCGGTAAGACCGACGGGAAAGGTGGTGCTTTGTGGTGACCCTAAACAAGTCG
GATGTGTGAACCAGCTCCAGATGCGGATGCATTACAATCACGAGATCAGTGACCGCGTTC
TGCGGAAGAACATCTCCCGCCGTTGCACTCATACGCTTACGGCCATTGTTTCAAACCTCA
ATTATGAAGGTAGAATGAAGACTACGAACCCGTGCAAGAAGCCGGTATTGATTGATACAA
CCGGGTCTACCAAGCCTGACAAAGAAGCGTTGGTATTGACGTGCTTCCGCGGGTGGGTCA
AAGATTTAAAAATTCTCTACCCACACAACGAGCTCATGACTGCGGCTGCCTCACAGGGTC
TGACTCGTGAAAAGGTGTACGCCGTTCGTTGCCGCGTCACGTCGAACCCACTCTACGAGC
CGACTTCTGAGCACATTACTGTCCTTCTGACGCGCACTAACGACGAACTGGTCTGGAAGA
CACTGCCAAACGATCCGCTGATCCCTATACTCTCCAAGCCCCCGAAAGGAGACTACTCCG
CCACCATGGAGGACTGGGAGGATGAGCACAACGGTATCTTGGCGGCTCTCAGAGAAGCAT
GTGTCCCACGGATGAACTTCGCGCACGGGAAGCGTAACACCTGTTGGGCAGTTACAAGCA
GCCGGGTGCTGCACGAGGCAGGCGTCCTGATAACGCCGGAGGACTTCAACCGCATCTTTC
CGGCGTTCCGAGAGGACAAGCCGCATTCGGCTTTGGCAGCCTTGGATGCTGTCGCCGCTC
TAGTGTGGGGCCTGGATACATCTTCGGGCATCTTGAGTGGAAAAGGCAGTTTCATGCGTC
TGGAGAACAGCCATTGGAGCAATTCCAACAGAGGGTATGAGTATGGCCTCAACCTGGACG
CACTGGAAGGCTACGAGATCGCCAACCCACGCATGATTAAAGCGCTTAAACAACGGCGCG
GGCGTGAATGCTACGACATCGAAACGGGCAAGTTGGTGCCTATGGATCCTGGTAGGGTCC
AAGTGCCGATTAACCGGGTTGTGCCCCATGTGCTTGTGGACACTTCCGCAGCGGCCAAAC
CAGGTTTTCTGGAAAACAGGCTCTCAGTTGACAGATGGGACCAAGTGCACAGCTTCAAAA
CAAGAGCAGCAGTCAAGTTTGCAGAGCTGACGAAGCGCGTCTCATACAACTCAGTTCTCG
ACCTTGGGGCCGCCCGGGGAGGAGTGACCGACTACTGCGTGAAGAAGGGTAAGACCGTTA
CATGTGTCTCCGAACAGTGGGACTCTAAGCCGAGAGGCGCTGTGGTCATTACAGCCGACA
TCAACGGCCCACTTAACAACCTAGGCATCTTCGACCTGGTGTTTTGTGACGCAGCCGGAC
CACGACGCTATCACCACTACGCGCAGTGCGAAGACCACGCGCGGCGGTCCACATCAGCAT
GTAAACACGGGGTGGAGCGCACAGCCAAGGGCGGAGTATTCATTGTGAAGGCGTACGGAA
TGGCAGACCGCCGGACAGAGAGGGCAGTGGAATGCACAGCGAGGTATTTCAAGTCCGTCT
CGGTCGAAAAACCCGTCTCCTCCCGCATAACCAACGTGGAAGTCTTTTTTAAATTTTCCG
GACGCTGTCGCCCGCATGCTCGTTCCATTGCACACTTGGGCCCTCAACTGACCGACATCT
ATGCTCGCACGAGGAAGGCGTACAAAATGCTGGCGAGAGGAAGTGTCGCTGACAAGGTGA
AAGTGGCAGAGATCCTCAACTCGATGGTAGGAGCCGCGCCGGGCTACAGAGTCCTCAACA
AGAACATCATCACTGCCGAAGAAGAAGTCTTGGTTAATGCCGCCAACAGCAACGGCAGAC
CCGGCGACGGTGTGTGTGGTGCGCTCTACGGCGCATTCGGGGACGCTTTCCCCAACGGTG
CGATCGGCGCGGGAAACGCGGTCCTGGTCCGAGGACTCGAGGCCACCATCATCCACGCAG
CCGGAGCTGATTTCAGAGAGGTCGATGAAGAAACCGGTGCGCGACAGCTGAGAGCAGCAT
ACCGCGCGGCGGCTACCTTAGTCACTGCTAACGGTATTACCAGCGCTGCCATCCCTCTGC
TGAGTACACACATCTTTTCCAACGGTCGAAACAGACTGGAACAGTCCTTCGGCGCACTAG
TGGAGGCGTTCGACACGACAGAGTGCGACGTCACCATCTACTGCCTGGCCAACAACATGG
CCGCGAGGATCCAGCAACTAATCGACGATCACGCTCGCGAAGAGTTCGACGAGGAAGTGG
TTGTGGAAGAGGAAGAGGAACACGAAGCTAATGCGATGTGTGACACGGAGACGCTGTCCA
GCTTCGGCGACGAAACGGTGTGGGTGCCCAAACATAGTACTCTGGCCGGAAGACCGGGAT
ATAGTGCCACTTACGGCGACCGCAGATCTCTTTTTGTCGGCACGAAGTTCCACCGTGCCG
CAGTTGCTATGTCGTCAATCGAAGCGGCTTGGCCTAGGACCAAAGAAGCCAATGCCAAAC
TCATCGAGTACATACGAGGGCAACACCTCGTTGACGTCCTAAAAAGTTGTCCAGTCAACG
ACATACCGGTAGGTAGACCGCCTTCTAGCCTGCCCTGCGGTTGCATTTATGCCATGACCC
CGGAACGGGTCACAGTGCTGAAGCAAAGGCCGCAAGAAGGTTTTGTGGTATGCAGTGCAT
TCAAACTGCCGCTCACCAACATCCAAGACGTCACCAAAGTGGAGTGCACGGTGAGAGCAC
CTGCAGAGGAACCTAGACCGGTGCGCTACTTGCAAGAGAGGCGCCCAGTGCAGGCCGCCG
CGAGGCAGCCCAGGCCGGCAATTGTGGCTGCCAGCGTCGCCG------------------
------GCACAGCCACGAGTCGCCGCACACCCGCGCCGGGCTCGGTGCAGGTGCGCCTAC
TGCCGCCAAGAGACGGCACGGTATCCCGCAGTTCTCGCACGAGTTCGCAGTCCAGCGTCA
CCTCGTCAGCGGGACCCATAATGCCGGTGCCCCGAAGGGCGCCAGTCGCGCCAGCGGCAT
CATTGGCGGGCAGCGTCCACAGC---CATAGTGTGCGCAGCGCCCCTGCCATTCTGAGGG
CCGCCAGCACAGGAGCCAGAAGCGTGCGCAGTGTCCAGTCCGGCTTAACCGGGCACAGA-
-----------------------GATGATGCCGTTAGCGTCGCCGGTTCGGTGAGACAGC
CCAGTGGGCCGCCCAGCAGCGTGAGCACGCCCGCCGCGCCTAGAGGGCTAACACGGGAAC
AGTTCGGCGCCGTAAGAGCTAGGGCCCGCAGGGACCTAGAGTTGGAGGGATCGGAGCATG
GCAGCCAGGCCAGCTTCCGTTCCGGCTCGCTGGTGGT---------------GGGGAGCA
CCGCCAGTAGCTACAGCCAACGTCCTGACGACCAGGACACGGGCTCTGAACCCTCAGGCC
GCGGCGCCGCCGTGAGGACACGGCGCAGAGGGCAACGTGACGGCCCCGGAGGGTATATAT
TCTCTTCTGACCAAGGTACAGCTCATCTCAGCCAGCATAACACCCAGACAAACAACACTA
CGGAGGTGTTGATGAGAACGTCGGTACTGCCAAGTAACGACCATGGTACTCCAGATCTGC
TTGCAGAGATGAAGAAGAGGCTGGCGTACCAGATGCGCCCCACTCAAAAGAACAAGAGTC
GCTACCTGTCCGCGAAGGTCCACAACATGAAACACAAGATCGTTCAATGTTTGCAGCGAG
GTGCCGGGCACTACCTGAGAGAGCAACATGCTCTGCCGCTGTGGAAAAACACCTTTCCTA
AGCCCAGGTACTCCGACGCCTGCGTGGTGAAGTTCGAGAGTGTCAATACAGCGATTGTTG
CAGCCAACATGTTCATAGGGTGCAACTACCCCACTTTAAGCTCGTTCGGAGTCACGGACA
AGTACGACGCTTATTTGGACATGGTTGATGGGCTCAACTGCAACCTCGACACAGTGACGT
TTGAACCTGCTAAGGTGCGTTCTCTGCCGAAGAAATCAAAGTATAACCAGCCGCTCATAC
AGTCCCAAGTGCCCGGTCCTATGGCATCTACTCTGCAAAGCATCCTTATGGCCGCCACCA
AACGCAACTGCAACGTCACGCAGATGAGAGAGCTCCCTACCATGGACTCAGCGGCAATGA
ACGTGGAGGCTTTCAAGAAATTTGCCTGTAAAGACACCGACCTGTGGACTGAGTTCGCAG
AAAAACCCGTAAGGTTGTCGCCCGGCCAAATTGAAGAGTACGTCTTTCACTTACAAGGGG
CTAAGGCCAACGTGATGCACAGCAGAGTCGAAGCCGCATGCCCTGACCTTTCGGAGGTGG
CTATGGACAGATTCACACTGGACATGAAACGCGACGTTAAAGTGACGCCGGGCACGAAAC
ATGTAGAGGAGAGACCCAAGGTTCAAGTGATTCAGGCGGCCGACCCTATGGCCACCGCGT
ACTTGTGCGCTATCCATAGAGAGCTAGTCCGAAGGTTGAAAGCCGTCCTAAAACCATCCA
TACATGTGTTGTTCGACATGAGTTCCGAGGACTTCGACGCTATCGTAGGCCACGGGATGA
AGCTGGGCGACAAGGTGCTGGAAACGGACATCTCCTCATTCGATAAGAGCCAGGACCAGG
CCATGGCGGTTACGGCGTTGATGCTGCTGGAAGATTTGGGCGTAGAGGAGGATCTCCTGA
CCCTCATCGAGGCGTCCTTCGGCGACATCACTTCTGTCCACCTGCCTACAGGCACCAGAT
TCCAGTTTGGATCGATGATGAAGTCCGGGCTTTTCCTGACGTTGTTCGTGAATACGCTGC
TTAACATCACCATAGCCGCCCGAGTCTTACGGGAGCAGCTGGCTGACACCAGGTGCGCCG
CGTTTATTGGCGACGACAACGTCATAACCGGAGTAGTGTCCGATGATATGATGGTGGCCA
GGTGCGCGTCCTGGCTGAACATGGAGGTGAAGATCATGGAAATGGAGATCGGCGATAGGA
GTCCTTATTTTTGTGGCGGCTTCCTGTTACTCGACACGGTAACAGGCACTGTAAGCCGAG
TGTCGGACCCTGTAAAACGCCTGATGAAGATGGGAAAACCAGCCTTGAACGATCCGGAAA
CGGATGTGGACAGATGCCGCGCATTGCGCGAAGAAGTGGAAAGCTGGTACAGAGTGGGGA
TTCAGTGGCCACTGCAGGTGGCCGCCGCTACACGCTATGGCGTGAATCACCTGCCGTTAG
CCACAATGGCGATGGCCACGCTCGCCCAGGATCTGAGATCGTACTTGGGCGCGCGAGGGG
AGTACGTATCCCTCTACGCCTAACCTTAATATTTTCTGCATCATACTCTCAACCAACCAT
GTTTCCCATGCAATTCACCAACTCAGCCTATCGCCAGATGGAGCCCATGTTCGCACCGGC
TTCTCGAGGACAAGTACAGCCGTATCGGCCGCGCACAAAGCGCCGCCAAGAGCCGCAAGT
CGGCAACGCTGCTATTGCTGCCCTCGCGAACCAGATGAGCGCGCTCCAGCTGCAGGTGGC
TGGACTTGCCGGCCAGGCAAGGGTGGACCGTCGTGGACCGAGACGTGTTCAGAAAAACAA
GCAGAAGAAGAAGAACTCTTCCAACGGAGAAAAACCCAAGGAGAAGAAGAAGAAGCAAAA
ACAACAGGAGAAGAAAGGGAGCGGCGGTGAAAAAGCCAAGAAGCCGCGGAACCGGCCCGG
GAAGGAGGTAAGGATCTCCGTAAAGCGTGCCCGACAGAGCACCTTCCCCGTGTACCATGA
CGGTGCCATATCCGGCTATGCGGTGCTGATTGGCTCCCGCGTGTTTAAGCCAGCGCACGT
GAAGGGTAAGTTCGACCACCCCGAACTGGCGGACATCAAGTTCCAGGTCGCCGAGGTCAT
GGACCTCGAAGCAGCCGCATACCCTAAGTGCATGCGAGACCAGGCGGCTGAACCAGCAAC
CATGATGGATGGAGTGTACAATGGGGAGTACGGCAATATTGGAGTGGAGGACAATTTTGT
ATTCGATGCGAGCGGCAGAGGCAAGCCGGGTGACAGTGGCAGGCCATTCACCGACAACTC
AGGAAAGGTTGTCGGTATCGTCCTCGGAGGAGGACCCGATGGTAGGCGCACACGTCTCTC
CGTGATAGGTTTCGACAAGAAGCTGAAGGCCAGAGAGATCGCCTACAGCGAGGCCATCCC
TTGGACACGCGCACCAGCTCTCCTGCTGCTGCCTATGGTCATCGCCTGCACCTACAACTC
CAATACCTTTGATTGCTCCAAACCGTCCTGCCAGGATTGTTGCATTACTGCTGAACCAAA
GAAGGCCATGACTATGCTGAAGGACAACCTGAATGACCCGAACTACTGGGACCTGCTCAT
TGCCGTCACCACCTGCAGTTCCGCCCGAAAAAAGAGGGCTGTGTCTACGTCGCCTGTCGC
CGTTTACGACACACAAATTCTCGCCGCCCACGCAGCTGCCTCCCCGTATAGGGCGTACTG
CCCCGATTGTGACGGAACTGCCTGCATCTCGCCGATAGCTATCGACGAGGTGGTAAGTAG
CGGTAGTGACCACGTCCTTCGCATCCGGGTCGGTTCTCAATCGGGAGTGACCGCTAAAGG
CGGTGCGGCGGGTGAAACCTCTCTGCGATACCTGGGAAGGGACGGTAAGGTTTACGCCGC
GGACAACACGCGGCTCGTGGTGCGCACCACTGCAAAGTGTGACGTGCTGCAGGCCACTGG
CCACTACATTCTGGCCAACTGCCCAGTGGGGCAGAGTCTCACTGTTGCGGCCACACTGGA
CGGTACCCGGCATCAATGCACCACGGTTTTCGAACATCAAGTAACGGAGAAGTTCACAAG
AGAACGCAGCAAGGGCCACCACCTGTCCGATCTGACCAAGAAATGCACCAGGTTCTCCAC
CACCCCGAAGAAGTCCGCGCTCTATCTCGTTGATGTGTATGATGCTCTGCCGACTTCTGT
AGAGATCAGCACCGTGGTGACATGCAACGAAAGACAGTGCACAGTGAGGGTGCCACCCGG
TACCACAGTGAAATTCGATAAGAGGTGCAAGAACGCTGCCAAAGAGACCGTCACCTTCAC
CAGCGACTCCCAGACGTTTACGTGCGAGGAGCCGGTCCTAACGGCCGCCAGCATCACCCA
GGGCAAGCCGCACCTCAGATCGTCAATGTTGCCCAGCGGAGGCAAAGAGGTGAAAGCGAG
GATTCCATTCCCGTTCCCGCCAGAGACTGCGACTTGCAGAGTGAGCATCGCCCCACTGCC
ATCGATTACCTATGAGGAAAGCGATGTTCTGCTGGCCGGCACTGCGAAATACCCCGTGCT
GCTAACTACACGGAACCTTGGTTTCCATAGCAACGCCACATCTGAATGGATCCAGGGTAA
GTACCTGCGCCGCATCCCGGTCACGCCCCAAGGGATTGAACTAATGTTGGGAAACAACGC
ACCGCTGCACTTCTGGTCATCTGTCAGGTACGCATCTGGAGACGCCGACGCGTACCCCTG
GGAACTTCTGGTGCACCACATCAAGCACCATCCGGAGTACGCGTGGGCGTTTGTAGGAGT
TGCATGTGGCCTGCTGGCCGTTGCAGCATGCATGTTCGCGTGCGCATGCAACAGGGTGCG
GTACTCTCTGCTCGCCAACACGTTCAACCCGAACCCACCACCATTGACCGCACTGACTGC
AGCATTGTGCTGCATACCTGGGGCTCGCGCGGATCAACCCTACCTGGACATCATTGCCTA
CTTGTGGACCAACAGCAAAGTGGCCTTCGGGCTGCAATGCGCGGCGCCCGTGGCTTGCAT
GCTCATCGTTACATACGCCCTTAGACATTGCAGATTGTGCTGCAATTCTTTTTTAGGGGT
AAGAGGGTGGTCGGCTCTGCTGGTCATCCTTGCGTATGTACAGAGCTGCAAGGCGTACGA
ACACACCGTGGTGGTCCCAATGGATCCAAGAGCCCCGTCGTACGAGGCGGTGATAAACCG
GAATGGGTATGACCCCCTGAAGCTTACCATCGCAGTGAACTTTACCGTCATCTCACCAAC
TACGGCTCTGGAATACTGGACCTGTGCAGGAGTCCCTGTCGTCGAGCCGCCCCATGTGGG
CTGCTGCACGTCAGTGTCCTGCCCCTCCGACCTCTCCACGCTGCACGCGTTCACCGGCAA
AGCCGTCTCCGACGTGCACTGCGATGTGCACACGAACGTGTACCCCTTGTTGTGGGGTGC
GGCTCACTGCTTCTGTTCCACTGAAAACACGCAGGTCAGCGCTGTGGCCGCCACCGTTTC
TGAGTTCTGTGCTCAGGACTCAGAGCGCGCCGAGGCGTTCAGCGTTCACAGCAGCTCAGT
CACTGCAGAGATTCTGGTGACGCTTGGTGAAGTGGTGACGGCGGTCCACGTTTACGTGGA
CGGGGTAACATCAGCCAGGGGTACCGACCTCAAGATCGTGGCTGGCCCAATAACAACTGA
CTACTCCCCGTTTGACCGCAAAGTAGTCCGTATCGGCGAAGAGGTCTATAATTACGACTG
GCCTCCTTACGGGGCTGGTCGACCAGGCACATTCGGAGACATTCAAGCTAGGTCAACCAA
CTATGTCAAACCCAATGATCTGTACGGGGACATCGGAATTGAAGTACTGCAGCCGACTAA
TGACCACGTGCACGTGGCTTACACGTATACGACCTCTGGGTTGCTGCGTTGGTTGCAGGA
CGCTCCGAAACCACTCAGTGTCACAGCACCGCACGGTTGTAAGATCAGTGCTAACCCGCT
CCTGGCCCTCGATTGTGGGGTTGGTGCCGTCCCCATGTCCATCAACATTCCGGACGCGAA
GTTCACCCGCAAACTAAAGGACCCGAAACCTTCGGCCCTGAAATGCGTGGTGGACAGTTG
CGAGTACGGGGTGGACTACGGGGGCGCCGCCACGATCACCTACGAGGGCCACGAGGCTGG
GAAGTGCGGGATCCATTCCCTGACACCAGGAGTCCCTCTGAGAACATCAGTGGTTGAAGT
AGTTGCCGGCGCTAATACCGTCAAAACGACCTTCTCCTCACCCACGCCCGAGGTTACACT
CGAGGTAGAGATCTGTTCGGCAATAGTGAAGTGCGCCAGTGAGTGCACTCCACCGAAGGA
ACACGTAGTCGCAGCCAGGCCTCGCCATGGCAGCGACACTGGAGGCTACATCTCCGGGCC
CGCAATGCGCTGGGCCGGAAGGATTGTAGGGACCCTAGTGGTCCTGTTCCTCATCCTTGC
CGTCACCTACTGCGTGGTGAAGAAGTGC
>S49q_AJ316246_1995_France_SAV2
AGACTGCGTTTCCAGGGTTCGAAGTGGTGGCCAGCAACCGGTCGTCCAACGACCATGCCG
CCGCCAGAGCTTTCTCCCACTTGGCTACCAAGTGGATTGAGCGCGACATCGATGGCCGTC
AGGTCATCGTTGCCGACATAGGGAGCGCACCAGCGAGAAGAGTCGGGGCACCCGACAATG
TCACATACCACAGTGTGTGTCCTCGCAAATGCGCTGAAGACCCTGAGAGGCTGGCTTCTT
ACGCCAGGAAACTTGTCAGGGCTGTGGAGAAAGGAGATGGACACCTCGTCAGTGACAGAA
TCACTGACTTGAAGGACGTCCTGGAGAACCCGGATACGTCACTGGAAACCACCAGTATCT
GCCTGAACGACGACGTGAGTTGTAAAGTGAAGGCCGATATTGCAGTGTACCAGGATGTGT
ACGCAGTTGATGCGCCGTCTACCATCTACGCTCAAGCCGACAAAGGCACGCGAGTGGTAT
ACTGGATCGGGTTCGAGCCGTTCGTGTTTCACACGGACGCTATGGCGGGCAGCTTCCCGC
TATATGACGCCAACTGGAGCGACTCGGCGGTACTGGCAGCAAAAAATCTGCCACTGTGCT
ACTCAGGGTTATCGGAGGACTCCATTAAATGGAGATTCCGTTTCCGTGACAAGCCACTGG
TACCGTCTGGAGAAATCCACTACTCGGTGGGTAGCACCCACTATGTTGAGGACCGAGACA
AGCTGAAAAGCTGGCACCTGCCTTCTACCTTCCACTTCGTGGCACCCAACAAGTACACAT
GCCGTTGTGATACGGTAGTGAGCTGTGGTGGCTACGTCGTGAAGAAGATCACGATTTGTG
AGGGCATTGTTGGTAGACCCGCGAATGAGGAGTTGGCCACCTCGTACCACCGTGATGGAG
TGGTGGTGACCAAGTTCTCAGACACGATCAACCACGAACAGGTGTCGTTCCCAGTGGTGA
CCTACATCCCTGCCGTCATCTGCGACCAGATGACCGCCATGACGGCTAACCCCGTCAAAT
ATCCGGATGTCGTCAAACTGCTGGTAGGACTCAACCAGAGGATCGTGGTCAATGGGACCA
CCGTCCGGAACGTCAACTCCATGGATAACTCGCTGATTCCCGTATTTGCTCGCGCATTGT
GCAGCTGGGCAGACGAAGTTCGGCGGGACATGGAGGACGAACAGGACATGTACGGTGTCA
CGTCTGTCACCACATGGATCTGTATCTGCAGAGCGTATGATAAACGCCAGCAGCATACCT
TCTACCGCAGGCCCAAGCAGTCCTCAGGCATCTATGTGCCTGCTAAGTTCACAGGATCGC
TGAGAGCCTCCCTCTCCGCCACGTACCTCAACCTGCCTCTGAAGCAACTGCTGCTCAACA
CACTCAAACGTGCGATCAAACCTAGGGATCAGGCCATCGCAGATGAGACAGAAGCACGCG
CACACGATGCAGCTGAGGTGCACGAGCTGACAGAGGAAGAGGGTAGGCAACAGGCCGCCA
ACCCTAGTTACATCGCAGATGTGCTAGGTCAGGACGACGAA---GAGGAAGTCGACGACG
GAATGTCTAATGTGGACCTTGGCGAAGAAGACGGGGTGGGTTCTACCATCATCGACTGTC
AAAGAGGTACCGTGAAAGTGATCACGGCTTTCGGTGACAACACGATGGGAGAATACTTAG
TACTATCCCCGGTAACTGTGTTGCGCACCAGGAAACTGGCCGTGCTGCTCGGACCGCTCG
CAGAAGAAGTGATGCAGTACGTCCACAAGGGCCGGACGGGACGTTACGCTATCGAGAAGA
ACAACCTGAAGGTACTCATCCCTACGGGAGTGTCCCTCAAGACGGCTCATTTTCAGGCCC
TTACTGAAAGTGCTACCTTGACCTACAATGACTACCTGTTCACATGCCGTACGCTCGATC
AGCTGGCAACAAGAGGATCTGCGAAAAACACTGACGAAGTCTACTACAAGCTTGTTGACG
CCGCTAAGGCGAAGGATGAATACGTTTACGAATTGTCCTCCAAGCAATGCGTCAAGAAAG
AAGATGCAACAGGCACAGTCCTTCAAGGGGACATATGCAATCCGCCTTACCACCAGTTTG
CCTTCGAGGCGCTGCGTAAAAGGCCGGCTCACACACACGACGTCCACACGATTGGCATCT
ACGGGGTTCCGGGTGCAGGAAAAACCGCTATCATCACAACCGAAGTAACCACACGCGACT
TGGTCGCTAGTGGAAAAAAGGAGAATTGTGAGGACATCAAGCGGTGCGTGTTGGAGAGAC
GCGGCTTAAAAATAGCCGCACGTACGGTTGACTCGCTGCTCTACGGTGCATACCGAGGAG
CGGTCGACACGCTGTACGTTGACGAGGCTTACGCCTGTCACTCGGGCACTCTGCTCGCCT
TGATCGCTGCGGTAAGACCGACGGGAAAGGTGGTGCTTTGTGGTGACCCTAAACAAGTCG
GATGTGTGAACCAGCTCCAAATGCGGATGCATTATAATCACGAGATCAGTGACCGCGTTC
TGCGGAAGAACATCTCCCGCCGTTGCACTCATACGCTTACGGCCATTGTTTCAAACCTCA
ACTACGAAGGTAGAATGAAGACTACGAACCCGTGCAAGAAGCCGGTACTGATTGATACAA
CCGGGTCTACCAAGCCTGACAAAGAAGCGTTGGTATTGACGTGCTTCCGCGGGTGGGTTA
AAGATTTAAAAATTCTCTACCCTCACAACGAGCTCATGACTGCGGCCGCCTCACAGGGTC
TGACTCGTGAAAAAGTGTACGCCGTTCGTTGCCGCGTCACGTCGAACCCACTCTACGAGC
CGACTTCTGAGCACATTACTGTCCTTTTGACGCGCACCAACGACGAACTGGTCTGGAAGA
CACTGCCAAACGATCCGCTGATCCCTATACTCTCCAAGCCCCCGAAAGGAGACTACTCCG
CCACCATGGAGGACTGGGAGGATGAGCACAACGGTATCTTGGCGGCTCTCAGAGAAGCAT
GTGTCCCACGGATGAACTTCGCGCACGGGAAGCGTAACACCTGTTGGGCAGTTACAAGCA
GCCGGGTGCTGCACGAGGCAGGCGTCCTGATAACGCCGGAGGACTTCAACCGCATCTTTC
CGGCGTTCCGAGAGGACAAACCGCACTCGGCTTTGGCAGCCTTGGATGCTGTCGCCGCTC
TCGTGTGGGGCCTGGATACATCCTCGGGCATCTTGAGTGGAAAAGGCAGTTTCATGCGTC
TGGAGAACAGCCATTGGAGCAATTCCAACAGAGGGTATGAGTATGGCCTCAACCTGGACG
CACTGGAAGGCTACGAGATCGCCAACCCACGCATGATCAAAGCGCTTAAACAACGGCGCG
GGCGTGAATGTTACGACATTGAAACGGGCAAGTTGGTGCCTATGGATCCTGGTAGGGTCC
AAGTGCCGATCAACCGGGTTGTGCCCCACGTGCTGGTGGACACTTCCGCAGCGGCCAAAC
CAGGTTTTCTGGAAAACAGGCTCACGGTTGACAGATGGGACCAAGTGCACAGCTTCAAAA
CAAGAGCAGCAGTCAAGTTCGCAGAGCTGACGAAGCGCGTCTCATACAACTCAGTTCTCG
ACCTTGGGGCCGCCCCGGGAGGAGTGACCGACTATTGCGTGAAGAAGGGTAAGACCGTTA
CATGTGTCTCCGAACAGTGGGACTCTAAGCCGAGAGGCGCTGTGGTCATTACAGCCGATA
TCAACGGCCCACTTAACAACCTAGGCATCTTCGACCTGGTGTTTTGTGACGCAGCCGGAC
CACGACGCTATCACCACTACGCGCAGTGCGAAGACCACGCCGTGCTATTCACATCAGCAT
GCAAACACGGGGTGGAGCGCACAGCCAAGGGCGGGGTATTCATTGTGAAGGCGTACGGAA
TGGCGGACCGCCGAACAGAGCGGGCAGTGGAATGCACAGCGAGGTATTTCAAGTCCGTCT
CGGTCGAAAAACCAGTCTCCTCCCGCATAACCAACGTGGAAGTCTTCTTCAAGTTTTCCG
GACGCTGTCGCCCGCACGCACGTTCCATTGCACACTTGGGCCCTCAACTGACCGACATCT
ATGCTCGCACGAGGAAGGCGTACAAAATGCTGGCGAGAGGAAGTGTCGCTGACAAGGTGA
AAGTGGCAGAGATCCTCAACTCGATGGTGGGAGCCGCGCCGGGTTACAGAGTCCTCAACA
GGAACATCATCACTGCCGAAGAAGAAGTCTTGGTTAATGCCGCCAACAGCAACGGCAGAC
CCGGCGACGGTGTGTGTGGTGCGCTCTACGGCGCGTTCGGGGACGCTTTCCCCAACGGTG
CGATCGGCGCGGGAAACGCGGTCCTGGTCCGAGGACTCGAGGCCACCATCATCCACGCAG
CCGGAGCTGACTTCAGAGAGGTCGATGAAGAAACTGGTGCGCGACAGCTGAGAGCAGCAT
ACCGCGCGGCGGCCACTTTAGTCACTGCTAACGGTATCACCAGCGCTGCCATCCCTCTGC
TGAGTACACACATCTTTTCCAACGGTCGAAACAGACTGGAACAGTCCTTCGGCGCATTAG
TGGAGGCGTTCGACACGACAGAGTGCGACGTCACCATCTACTGCCTGGCCAACAACATGG
CCGCGAGGATCCAGCAACTAATCGACGATCACGCTCGCGAAGAGTTCGACGAGGAAGTGG
TTGTGGAAGAAGAAGAGGAACATGAAGCTGATGCGATGAGTGACACGGAGACGCTGTCCA
GCTTCGGCGACGAAACGGTGTGGGTGCCCAAACATAGTACTCTGGCCGGAAGACCAGGAT
ACAGTGCCACTTACGGCGACCGCAGATCTCTTTTTGTCGGCACGAAGTTCCACCGTGCCG
CAGTTGCTATGTCGTCAATCGAAGCGGCTTGGCCTAGGACCAAAGAAGCCAATGCTAAAC
TCATTGAGTACATACGAGGGCAACACCTCGTTGACGTCCTAAAAAGCTGTCCAGTCAACG
ACATACCGGTAGGTAGACCGCCTTCTAGCCTGCCCTGCGGTTGCATTTACGCCATGACCC
CGGAACGGGTCACAGTGCTGAAGCAAAGGCCGCAAGAAGGTTTTGTGGTATGCAGTGCAT
TCAAACTACCGCTCACCAACATCCAAGATGTCACCAAAGTGGAGTGCACGGTGAGAGCAC
CTGCAGAGGAACCTAGACCGGTGCGCTACTTGCAAGAGAGGCGCCCAGCGCAGGCCGCCG
CGAGGCAGCCTAGGCCGGCAACTGYGGCTGCCAGCGTCGCCG------------------
------GCACAGCCACGAGTCGCCGCACACCCGCGCCGGGCTCGGTGCAGGTGCGCCTAC
TGCCGCCAAGAGACGGCACGGTATCCCGCAGTTCTCGCACGGGTTCGCAGTCCAGCGTCA
CCTCGTCAGCGGGATCCATAATGCCGGTGCCCCGAAGGGCGCCAGTCGCGCCAGCGGCAT
CATTGGCGAGCAGCGTCCACAGC---CATAGTGTGCGCAGCGCCCCTGCCATTCTGAGGG
CCGCCAGCACAGGTGCCAGAAGCGTGCGCAGTGTCCAGTCCGGCTTAACCGGGCACAGA-
-----------------------GAGAATGCCGTTAGCGTCGCCAGCTCGGTGAGACAGC
CCAGTGGGCCGCCCAGCAGCGTGAGCACGCCCGCCGCGCCTAGAGGGCTAACACGGGATC
AGTTCGGCGCCGTGAGAGCTAGGGCCCGCAGGGACCTAGAGTTGGAGGGATCGGAGCATG
GCAGCCAGGCCAGTTTCCGTTCCGGCTCGCTGGTGGT---------------GGGGAGCA
CCGCTAGTAGCTACAGCCAACGTCCTGACGACCAGGACACGGGCTCTGAGCCCTCAGGCC
GCGGCGCCGCCGTGAGGACACGACGCAGAGGGCAACGGGACGGCCCCGGAGGGTATATAT
TCTCTTCTGACCAAGGTACAGCTCATCTCAGCCAGCATAACACCCAGACAAACAACACTA
CGGAGGTGTTGATGAGAACGTCGGTACTGCCAAGTAACGACCATGGTACTCCAGATCTGC
CTGCAGAGACGAAGAAGAGGCTGGCGTACCAGATGCGCCCCACTCAAAAGAACAAGAGTC
GCTACCTGTCCGCAAAGGTCCACAACATGAAACACAAGATCGTTCAATGTTTGCAGCGAG
GTGCCGGGCACTACCTGAGAGAGCAACATGCTCTGCCGCTGTGGAAAAACACCTTCCCTA
AGCCCAGGTACTCCGACGCCTGCGTGGTGAAGTTCGAGAGTGTCAACACAGCGATTGTTG
CAGCCAACATGTTCATAGGGTGCAACTACCCCACTTTAAGCTCGTTCGGAGTCACGGACA
AGTACGATGCTTATTTGGACATGGTTGATGGGCTCAACTGCAACCTCGACACCGTGACGT
TTGACCCTGCTAAGGTGCGTTCTCTGCCGAAGAAATCAGAATACAACCAGCCGCTCATAC
AGTCCCAAGTGCCCGGTCCTATGGCATCTACTCTGCAAAGCATCCTTATGGCCGCCACCA
AACGCAACTGCAACGTCACGCAGATGAGAGAGCTCCCTACCATGGACTCAGCGGCAATGA
ACGTGGAAGCTTTTAAAAAATTCGCCTGTAAAGACACCGATCTGTGGACTGAGTTCGCAG
AAAAACCCGTAAGGTTGTCGCCCGGCCAAATTGAAGAGTACGTCTTTCACTTACAAGGGG
CTAAGGCCAACGTGATGCACAGCAGAGTCGAAGCCGTATGCCCTGACCTTTCGGAGGTGG
CTATGGACAGATTCACACTGGACATGAAACGCGACGTTAAAGTGACGCCGGGCACGAAAC
ATGTAGAGGAGAGACCTAAGGTTCAAGTGATTCAGGCGGCCGACCCTATGGCCACCGCGT
ACTTGTGCGCTATCCATCGAGAGCTAGTCCGAAGATTGAAAGCCGTCCTAAAACCATCCA
TACATGTGTTGTTCGACATGAGTTCCGAGGACTTYGACGCTATCGTGGGCCACGGGATGA
AGTTGGGCGACAAGGTGCTGGAAACGGACATCTCCTCATTCGACAAGAGCCAGGACCAGG
CCATGGCGGTTACGGCGTTGATGCTGCTGGAAGACTTGGGCGTAGAGGAGGATCTCCTGA
CCCTCATCGAAGCGTCCTTCGGCGACATCACTTCTGTCCACCTGCCTACAGGCACTAGAT
TCCAGTTTGGATCGATGATGAAGTCCGGGCTATTCCTGACGTTGTTCGTGAATACGTTGC
TAAACATCACCATAGCCGCCCGAGTCTTACGGGAGCAGCTGGCTGACACCAGGTGCGCCG
CGTTTATTGGCGACGACAACGTCATAACCGGAGTAGTGTCCGATGACATGATGGTGGCCA
GGTGTGCGTCCTGGCTGAACATGGAGGTGAAGATCATGGACATGGAGATCGGCGATAGGA
GTCCTTATTTTTGTGGCGGCTTCCTGTTACTCGACACGGTAACAGGCACTGTAAGCCGAG
TGTCGGACCCTGTAAAACGCCTGATGAAGATGGGAAAACCGGCCTTGAACGATCCGGAAA
CGGATGTGGACAGATGCCGCGCACTGCGCGAAGAAGTGGAAAGCTGGTACAGAGTGGGGA
TTCAGTGGCCACTGCAGGTGGCCGCCGCTACACGCTATGGCGTGAATCACCTGCCGTTAG
CCACAATGGCGATGGCCACGCTCGCCCAGGATCTGAGATCGTACTTGGGCGCGCGAGGGG
AGTACGTATCCCTCTACGCCTAACCTTAATATTTTCTGCATCATACTCTCAACCAACCAT
GTTTCCCATGCAATTCACCAACTCAGCCTATCGCCAGATGGAGCCCATGTTCGCACCGGC
TTCTCGAGGACAAGTACAGCCGTATCGGCCGCGCACAAAGCGCCGCCAAGAGCCGCAAGT
CGGCAACGCTGCTATTGCTGCCCTCGCGAACCAGATGAGCGCGCTCCAGCTGCAGGTGGC
TGGACTTGCCGGCCAGGCAAGGGTGGACCGTCGTGGACCGAGACGTGTTCAGAAGAACAA
GCAGAAGAAGAAGAACTCTTCCAACGGAGAAAAACCCAAGGAGAAGAAGAAGAAGCAAAA
ACAACAGGAGAAGAAAGGGAGCGGCGGTGAAAAAGTCAAGAAGCCACGGAACCGGCCCGG
GAAGGAGGTAAGGATCTCCGTAAAGCGTGCCCGACAGAGCACCTTCCCCGTGTACCATGA
CGGTGCCATATCCGGCTATGCGGTGCTGATTGGCTCCCGCGTGTTTAAGCCAGCGCACGT
GAAGGGTAAGATCGACCACCCCGAACTGGCGGACATCAAGTTCCAGGTCGCCGAGGACAT
GGACCTCGAAGCAGCCGCATACCCCAAGAGCATGCGAGACCAAGCGGCTGAACCAGCAAC
CATGACGGATGGAGTGTACAACTGGGAATACGGCACTATCAGAGTGGAGGACAACGTCGT
GATCGATGCGAGCGGCAGAGGCAAGCCGGGTGACAGTGGCAGGGCCATCACCGACAACTC
AGGAAAGGTTGTCGGTATCGTCCTCGGAGGAGGACCCGATGGTAGGCGCACACGTCTCTC
CGTGATAGGTTTCGACAAGAAGCTGAAGGCCAGAGAGATCGCCTACAGCGAGGCCATCCC
TTGGACACGCGCACCAGCTCTCCTGCTGCTGCCCATGGTCATCGCCTGTACCTACAACTC
CAACACCTTTGACTGCTCCAAACCGTCCTGCCAGGACTGTTGCATTACTGCTGAACCAAA
GAAGGCCATGACTATGCTGAAGGACAACCTGAATGACCCGAACTACTGGGACCTGCTTAT
TGCTGTTACCACCTGCAGTTCCGCCCGAAAAAAGAGGGCTGTGTCTACGTCGCCTGCCGC
CGTTTACGACACACAAATTCTCGCCGCCCACGCAGCTGCCTCCCCGTATAGGGCGTACTG
CCCCGATTGTGACGGAACTGCCTGCATCTCGCCGATAGCTATCGACGAGGTGGTAAGTAG
CGGTAGTGACCACGTCCTTCGCATCCGGGTCGGTTCTCAATCGGGAGTGACCGCTAAAGG
CGGTGCGGCGGGTGAAACCTCTCTGCGATACCTGGGAAGGGACGGTAAGGTTCACGCCGC
GGACAACACGCGGCTCGTGGTGCGCACCACTGCAAAGTGTGACGTGCTGCAGGCCACTGG
CCACTACATTCTGGCCAACTGCCCAGTGGGGCAGAGTCTCACTGTTGCGGCCACACTGGA
CGGCACCCGGCATCAATGTACCACGGTTTTCGAACATCAAGTAACGGAGAAGTTCACAAG
AGAACGCAGCAAGGGCCACCACCTGTCCGATCTGACCAAGAAATGCACCAGGTTTTCCAC
CACCCCGAAGAAATCCGCGCTCTATCTCGTGGATGTGTATGACGCTCTGCCGATTTCTGT
AGAGATCAGCACCGTGGTGACATGCAACGAAAGTCAGTGCACAGTGAGGGTGCCACCCGG
TACCACAGTGAAATTCGATAAGAAGTGCAAGAGCGCTGCCCAAGCGACCGTCACCTTCAC
CAGCGACTCCCAGACGTTTACGTGCGAGGAGCCGGTCCTAACGGCCGCCAGCATCACCCA
GGGCAAGCCGCACCTTAGATCGTCAATGCTGCCCAGCGGAGGCAAAGAGGTGAAAGCGAG
GATTCCATTCCCGTTCCCGCCAGAGACTGCGACCTGCAGAGTGAGTGTCGCCCCACTGCC
ATCGATCACCTATGAGGAAAGCGATGTCCTGCTGGCCGGCACTGCGAAATACCCCGTGCT
GCTAACTACACGGAATCTTGGTTTCCATAGCAACGCCACATCCGAATGGATCCAGGGTAA
GTACCTGCGCCGCATCCCGGTCACGCCCCAAGGGATCGAACTAATGTGGGGAAACAACGC
ACCGCTGCACTTCTGGTCATCTGTCAGGTACGCATCTGGGGACGCCGACGCGTACCCCTG
GGAACTTCTGGTGCACCACACCAAGCACCATCCGGAGTATGCGTGGGCGTTTGTAGGAGT
TGCATGTGGCCTACTGGCCGTTGCAGCATGCATGTTTGCGTGCGCATGCAACAGGGTGCG
GTACTCTCTGCTCGCCAACACGTTCAACCCGAACCCACCACCACTGACCGCACTGACTGC
AGCACTGTGCTGCATACCTGGGGCTCGCGCGGATCAACCCTACCTGGACATCATTGCCTA
CTTGTGGACCAACAGCAAAGTGGCCTTCGGGCTGCAATGCGCGGCGCCCGTGGCTTGTAT
GCTCATCGTCACATACGCCCTTAGACACTGCAGATTGTGCTGCAAGTCTTTTTTAGGGGT
AAGAGGGTGGTCGGCTCTGCTGGTCATCCTTGCGTATGTACAGAGCTGCAAGGGCTACGA
ACACACCGTGGTGGTCCCAATGGATCCAAGAGCCCCGTCGTACGAGGCGGTGATAAACCG
GAATGGGTATGACCCCCTGAAGCTGACCATCGCAGTGAATTTCACCGTCATCTCACCAAC
TACGGCTCTGGAATACTGGACCTGTGCAGGAGTCCCTGTCGTCGAGCCGACCCATGTGGG
CTGCTGCACGTCAGTGTCCTGCCCCACCGACCTCTCCACGCTGCACGCGTTCACCGGCAA
AGCCGTCTCCGACGTGCACTGCGATGTGCACACAAACGTGTACCCCTTGTTGTGGGGTGC
GGCTCACTGCTTTTGTTCCACTGAAAACACGCAGGTCAGCGCTGTGGCCGCCACCGTTTC
TGAGTTCTGCGCTCAGGACTCAGAACGCGCCGAGGCGTTCAGCGTTCACAGCAGCTCAGT
CACTGCAGAGATCCTGGTGACGCTTGGTGAAGTGGTGACGGCAGTCCACGTTTACGTGGA
CGGGGTAACATCAGCCAGGGGTACCGACCTCAAGATCGTGGCTGGCCCAATAACAACTGA
CTACTCCCCGTTTGATCGCAAAGTAGTCCGTATCGGCGAAGAGGTCTATAACTACGACTG
GCCTCCTTACGGGGCTGGTCGACCAGGCACATTCGGAGACATTCAAGCTAGGTCAACCAA
CTATGTCAAACCCAATGATCTGTACGGGGATATCGGGATTGAAGTACTGCAGCCGACTAA
TGACCACGTGCACGTGGCTTACACGTATACGACCTCCGGGTTACTGCGTTGGTTGCAGGA
CGCTCCGAAACCACTCAGTGTCACAGCACCGCACGGTTGTAAGATCAGTGCTAACCCGCT
CCTGGCCCTCGATTGTGGGGTTGGTGCCGTCCCCATGTCCATCAACATTCCGGACGCGAA
GTTCACCCGCAAATTAAAGGATCCGAAACCATCGGCCCTGAAATGCGTGGTGGACAGTTG
CGAGTACGGGGTGGACTACGGGGGCGCCGCCACGATCACCTACGAGGGCCACGAGGCTGG
GAAGTGCGGGATCCATTCCCTGACACCAGGAGTCCCTCTGAGAACATCAGTGGTTGAAGT
AGTTGCCGGCGCTAATACCGTCAAAACGACCTTCTCCTCACCCACGCCCGAGGTCACACT
CGAGGTAGAGATCTGTTCGGCAATAGTGAAGTGCGCCAGTGAGTGCACTCCACCGAAGGA
ACACGTAGTCGCAGCCAGGCCTCGCCATGGCAGCGACACTGGAGGCTACATCTCCGGGCC
CGCAATGCGCTGGGCCGGAGGGATTGTAGGGACCCTAGTGGTCCTGTTCCTCATCCTTGC
CGTCACCTACTGCGTGGTGAAGAAGTGC
>H10_JQ799139_2007_Norway_SAV3
AGACTGCGTTTCCAGGGTTCGAAGTGGTGGCCAGCAACAGGTCGTCCAACGACCATGCCG
CCGCCAGAGCTTTCTCCCACTTGGCTACCAAGTGGATTGAGCGCGACATCGATGGCCGTC
AGGTCATCGTTGCCGATATAGGGAGCGCACCAGCGAGAAGAGTCGGGGCACCCGACAATG
TCACATACCACAGTGTGTGTCCTCGCAAATGCGCTGAAGACCCTGAGAGGCTGGCTTCTT
ATGCCAGGAAACTCGTCAGGGCTGTGGAGAGAGGAGATGGGCACCTCGTCAGTGACAGAA
TCACTGACCTGAAGGATGTCCTGGAGAACCCGGACACGTCACTGGAAACCACCAGTATCT
GCCTGAACGACGACGTGAGTTGTAAAGTAAAGGCCGATATTGCAGTGTACCAGGACGTGT
ACGCAGTCGATGCACCGTCTACCATTTACGCTCAAGCCGACAAAGGCACGCGAGTGGTAT
ACTGGATCGGGTTCGAGCCGTTCGTGTTCCACACGGACGCTATGGCGGGAAGCTTCCCGC
TATATGACGCCAACTGGAGCGACTCGGCGGTACTGGCAGCAAAAAACCTGCCACTGTGCT
ACTCAGGGTTATCGGAGGATTCCATTAACTGGAGATTCCGTTTCCGTGATAAGCCACTGG
TACCGTCTGGAGAAATCCATTACTCGGTGGGTAGCACCCACTACGTTGAGGACCGAGACA
AGCTGAAAAGCTGGCACCTGCCTTCTACCTTCCACTTCGTGGCACCCAACAAGTACACAT
GCCGTTGTGATACGGTGGTGAGCTGTGGTGGCTACGTCGTAAAGAAGATCACGATCTGTG
AGGGCATCGTTGGTAGACCCGCGAATGAGGAATTGGCCACTTCGTACCACCGTGATGGAG
TGGTGGTGACCAAGTTCTCTGACACGATCAACCACGAACAGGTGTCATTCCCAGTGGTGA
CCTACATCCCTGCCGTCATCTGTGACCAGATGACCGCCATGACGGCTAACCCCGTCAAAT
ACCCGGATGTCGTTAAACTGCTGGTAGGACTCAACCAGAGGATCGTGGTCAACGGGACCA
CCGTCCGGAACGTCAACTCCATGGATAACTCGCTGATTCCCGTATTCGCTCGCGCATTGT
GCAGCTGGGCAGACGAAGTTCGGCGGGACATGGAGGACGAACAAGACATGTATGGTATTA
CGTCTGTCACCACATGGATCTGTATCTGCAGAGCGTACGATAAACGCCAGCAGCATACCT
TCTACCGCAGGCCCAAGCAGTCCTCAGGCATATACGTGCCTGCCAAGTTTACAGGATCGC
TGAGAGCCTCCCTCTCCGCCACCTACCTCAACCTGCCTCTGAAGCAACTGCTGCTTAACA
CGCTCAAACGCGCGATCAAACCTATGGATCAGGCCATCGCAGATGAGACAGAAGCACGCG
CACACGACGCGGCTGAAGTGCATGAGTTGACAGAGGAAGAGGGTAGACAACAGGCCGCCA
ACCCTAGTTACATCGCAGACGTGCTAGATCAGGATGACGTA---GAGGAGGTCGACGACG
TAATGTCTGATGTGGACCTTGGCGAAGAAGACGGGGTGGGTGCCACCATCATCGACTGCC
ACAGAGGTACCGTGAAAGTGATCACGGCGTTCAGTGACAATACTATGGGAGAATACTTAG
TACTATCCCCGGTAACTGTGTTGCGCACCAGGAAACTGGCCGTATTGCTTGGACCGCTCG
CAGACGAAGTGATGCAGTATGTCCACAAGGGCCGGACCGGACGTTATGCCATCGAGAAGA
ACAACTTGAAGGTACTCATTCCTACGGGAGTGTCCCTCAAGACGGCTCACTTCCAGGCCC
TTGCTGAAAGTGCCACCTTGACCTACAACGACTACCTGTTCACATGCCGCACGCTCGATC
AGCTGGCAACAAGAGGACCTGCAAAAAACACTGACGAAGTCTACTACAAGCTTGTCGACG
CCGCTAAGGCGAAGGACGAATACGTTTACGAATTGTCCTCCAAACAATGCGTCAAAAAGG
AAGACGCAACAGGCACAGTCCTTCAAGGGGACATATGCAATCCGCCCTACCACCAGTTTG
CCTATGAGGCGCTGCGTAAAAGGCCGGCTCACACACACGACGTCCACACGATTGGCATCT
ACGGGGTTCCGGGTGCAGGAAAAACCGCTATCATCACAACCGAAGTAACTACACGCGACT
TGGTCGCTAGTGGAAAAAAGGAGAACTGTGAAGACATCAAGCGGTGCGTGTTGGAGAGAC
GCGGCTTAAAAATAGCCGCACGTACGGTTGACTCGCTGCTTTACGGTGCATACCGAGGAG
CGGTCGACACGCTGTACGTTGACGAGGCTTACGCCTGTCACTCGGGCACCCTGCTCGCCT
TGATCGCTGCGGTAAGACCGACGGGAAAGGTGGTGCTGTGTGGTGACCCTAAACAAGTCG
GATGTGTAAACCAGCTCCAAATGCGGATGCATTACAACCACGAGATCAGTGATCACGTTC
TGCGGAAGAACATCTCCCGCCGTTGCACTCACACGCTTACGGCCATCGTTTCAAACCTCA
ACTATGAAGGTAGAATGAAGACTACGAACCCGTGCAAGAAGCCGGTACTAATTGACACTA
CCGGATCTACCAAGCCTGACAAAGAAGCGTTGGTATTGACGTGCTTCCGCGGGTGGGTCA
AAGACCTAAAAATTCTCTACCCTCATAATGAGCTCATGACTGCGGCTGCCTCACAGGGTC
TGACTCGTGAAAAAGTGTACGCCGTTCGCTGCCGCGTCACGTCGAACCCACTCTACGAGC
CGACCTCTGAGCACATTACCGTTCTTTTGACGCGCACCAATGACGAACTGGTCTGGAAGA
CACTGCCGAACGACCCGCTGATCCCTATACTCTCCAAGCCGCCGAAAGGAGATTACTCCG
CTACCATGGAGGATTGGGAGGATGAGCACAATGGTATCTTGGCGGCCCTCAGAGAAGCGT
GTGTCCCACGGATGAACTTCGCGCACGGGAAGCGTAACACCTGTTGGGCAGTTACAAGCA
GCCGGGTGTTGCATGAGGCAGGCGTCCTGATAACACCGGAGGATTACAACCGCATCTTTC
CGGCATTCCGAGAGGACAAGCCGCACTCGGCCTTGGCAGCCTTGGATGCTGTCGCTACTC
TCGTGTGGGGCTTGGATACGTCCTCGGGCATCCTGAGTGGAAAGGGTAGTTTCATGCGCC
TGGAGAACAGCCATTGGAGTAACTCCAACAGAGGGTATGAGTACGGCCTCAACCTGGAAG
CACTGGAAGGCTATGAGATCGCCAATCCACGCATGATCAAAGCGCTTAAACAACGGCGCG
GGCGCGAATGTTACGACACTGAAACGGGGAAGCTGGTGCCTATGGATCCTGCTAGGGTCC
AAGTGCCGATTAACCGGGTCGTGCCCCATGTGTTGGTGGATACCTCTGCAGCGGCCAAAC
CAGGCTTCCTAGAAAATAGGCTCACAGTTGACAGATGGGACCAAGTGCACAGCTTCAAAA
CGAGAGCAGCTGTCAAGTTCGCAGAGCTGACGAAGCGCGTCTCGTACAACTCAGTTCTTG
ACCTTGGGGCTGCCCCGGGTGGAGTAACCGACTACTGCGTGAAGAAGGGAAAGACCGTCA
CATGTGTCTCTGAACAGTGGGATTCTAAGCCGAGAGGTGCTGTGGTCGTTACAGCCGATA
TTAACGGCCCACTCAACAATCTAGGCATCTTCGACCTGGTGTTTTGTGACGCAGCCGGAC
CACGACGCTATCACCACTACGCGCAGTGCGAAGACCATGCCGTGCTGTTCACCTCAGCAT
GCAAACATGGGGTGGAGCGCACGGCCAAGGGCGGAGTGTTCATCGTGAAGGCGTACGGGA
TGGCGGACCGTCGAACAGAGAGGGCGGTGGAATGCACAGCGAGGTATTTCAAGTCCGTCT
CGGTCGAAAAACCCGTCTCTTCCCGTATAACCAACGTGGAAGTTTTCTTCAAGTTCTCCG
GCCGGTGTCGCCCGCTCGCTCGTTCTATTGCACACCTGGGCCCTCAACTGACCGACATCT
ACGCTCGCACGAGGAAGGCGTACAAAATGCTGGCGAGGGGAGGTGTTGCCGACAAGGTGA
AAGTGGCGGAGATCCTCAACTCGATGGTGGGAGCTGCACCGGGTTACAGAGTCCTCAACA
GGAACATCATCACTGCCGAAGAGGAAGTCTTGGTTAACGCCGCTAACAGTAACGGCAGAC
CCGGCGATGGTGTGTGTGGTGCGCTCTACGGCGCGTTCGGGGACGCATTCCCCAACGGTG
CGATCGGCGCGGGAAACGCGGTCTTGGTCCGAGGACTCGAGGCCACCATCATACACGCAG
CCGGAGCTGACTTCAGAGAAGTCGACGAAGAAACCGGCGCGCGACAGCTAAGAGCAGCAT
ACCGTGCGGCGGCTAACCTAGTCACTGCCAACGGTATCACCAGTGCTGCCATCCCCTTGC
TGAGTACACACATCTTCTCCAACGGTCGAAACAGACTGGAACAGTCCTTCGGCGCATTGG
TGGAGGCGTTCGACACGACAGAATGCGACGTCACCATCTATTGCTTGGCCAACAACATGG
CCGTAAGGATTCAGCAACTGATCGACGATCACGCCCGCGAAGAGTTCGACGAGGAGGTGG
TTGTAGAAGAGGAAGAGGAACATGAAGCTGATGCGATGAGTGATACGGAGACGCTGTCCA
GTTTCGGTGACGAAACGGTGTGGGTGCCCAAACATAGCACTCTAGCTGGAAGGCCAGGAT
ATAGTGCCTCTTACGGCGACCGCAGATCCCTTTTTGTCGGCACGAAGTTCCACCGCGCCG
CAGTTGCTATGTCGTCAATTGAAGCGGCTTGGCCTAAGACCAAAGAAGCCAACGCCAAAC
TCATCGAGTACATACGAGGGCAACACCTCGTCGACGTCCTAAAGAGCTGTCCGGTCAACG
ACATACCTGTAGGCAGACCGCCTTCTAGCCTGCCCTGCGGCTGTATTTATGCCATGACCC
CGGAACGGGTCACAGTGCTGAAGCAAAGGCCGCAGGAAGGTTTTGTGGTATGCAGCGCAT
TCAAACTGCCGCTCACTAACATCCAAGATGTCACCAAAGTGGAGTGCACGGTGAGAGCAC
CTGCAGAAGAACCTAGACCCGTGCGCTATCTGCAAGAGAGACGCCCAGTCCAGGCCGCCG
TGGGGCAACCTAGGCCGGCAACTGTGGCTGCCAGAGTCGCCGCGAGTCATGCAGCCAGTG
GGACCAGCACAGCCACGAGCCGCCACACACCCGCGCCGGGCTCGGTGCGGGTGCGCCTGC
TGCCGCCAAGAGACGGTACGGTATCCCGCAGCTCTCGCACGGGTTCGCAGTCCAGCGTCA
CCTCATCAGCGGGATCCATACTGCCAGTGCCCCGAAGGGCGCCAGTTACGCCAGCGGCAT
CATTGGCGGGCAGCGTCCACGGC---CATAGTGTACGCAGCGCCCCTGCCA---TGAGGG
CCGCCAGCACAGGTGCCAGAAGCGTGCGCAGTGTCCAGTCCGGTTCAGCCGGGCATAGA-
-----------------------ACTGACGTCGCCAGCGTCGCCGGCTCAGCGGGGC---
------------------------------------TGCCTAGAGGGCTAACACGGGACC
AGTTCGGCGCCGTGAGAGCTAGGGCCCGCAGGGACTTAGAGCTGGAGGGATCAGAGCATG
GCAGTCAGACTAGCTTCCGTTCCGGCTCGCTGATGGT---------------GGAGAGCA
CCGCTAGTGGCTATAGCCAACGTTCTGACGATCAGGACACGGGCTCCGAACCATCAAGCC
GCGGCGCCTCTGCGAGGACGCGGCGCAGAGGGCAACGAGACGGCCCTGGAGGGTATATAT
TCTCTTCTGACCAAGGTACAGCTCACCTTAGCCAGCATAATACCCAGACAAACAACACTA
CGGAAGTGTTGATGCGAACGTCGGTACTGCCAAGCAATGACCACGGCACACCAGATCTGC
CTGCAGAGACGAAGAAGAAGCTGGCGTACCAGATGCGCCCCACTCAAAAGAACAAGAGTC
GCTACCTTTCCGCGAAGGTCCACAACATGAAACACAAGATCGTTCAATGTTTGCAGCGAG
GTGCAGGGCACTACTTGAGAGAGCAGCACGCTCTGCCGCTGTGGAAAAACACCTTTCCTA
AGCCCAGGTACTCCGACGCTTGTGTGGTGAAGTTCGAGAGCGTCAACACAGCGATTGTTG
CAGCCAACATGTTCATAGGGTGTAACTACCCCACCTTAAGCTCGTTCGGAGTCACGGACA
AGTACGACGCTTACCTGGACATGGTTGACGGACTCAACTGCAACCTCGACACCGTGACGT
TCGACCCTGCTAAGGTGCGTTCTCTGCCGAAGAAATCAGAGTATAACCAGCCGCTTATAC
AGTCCCAAGTGCCCGGGCCTATGGCATCTACTCTGCAAAGCATTCTTATGGCCGCCACCA
TGCGCAACTGCAATGTCACGCAGATGAGAGAGCTTCCGACCCTGGACTCAGCGGCAATGA
ACGTGGAGGCTTTTAAAAAATTTGCCTGCAAGGACACCGACCTGTGGACTGAGTTTGCAG
AAAAACCCGTGAGGGTGTCGCCCGGTCAAATCGAAGAGTACGTTTTTCATCTACAAGGGG
CTAAGGCCAATGTGATGCACAGCAGAGTCGAAGCCGTATGCCCTAACCTCTCGGAGGTGG
CTATGGATAGGTTCACACTGGATATGAAACGCGACGTTAAAGTGACGCCAGGCACGAAAC
ACGTAGAGGAGAGACCTAAGGTCCAAGTGATTCAAGCGGCCGACCCTATGGCCACCGCGT
ACTTGTGCGCTATCCACAGAGAACTAGTCCGAAGATTGAAAGCCGTCCTGAAACCGTCCA
TACATGTGCTGTTCGATATGAGTTCTGAGGACTTCGACGCTATCGTGGGCCACGGGATGA
AGTTGGGCGACAAGGTGCTGGAAACGGACATCTCTTCATTCGACAAGAGCCAGGACCAGG
CCATGGCGGTTACGGCGCTGATGCTGCTAGAAGATTTGGGAGTAGAAGAAGACCTCCTGA
CCCTCATCGAGGCGTCCTTCGGCGACATCACTTCTGTCCACCTGCCTACAGGCACCAGGT
TCCAGTTTGGATCGATGATGAAGTCCGGGCTTTTTCTGACGCTGTTCGTGAACACGTTGC
TTAACATCACCATAGCCGCTCGAGTCTTACGGGAGCAGCTGGCTGACACCAGGTGCGCCG
CGTTTATTGGCGACGACAACGTCATAACCGGAGTGGTGTCCGATGATATGATGGTGGCCA
GGTGCGCGTCCTGGCTGAACATGGAAGTGAAGATCATGGACATGGAAATCGGCAATAGGA
GTCCTTATTTTTGTGGCGGCTTCCTGTTACTCGACACGGTAACAGGCACTGTAAGCCGAG
TGTCGGACCCTGTAAAACGCCTGATGAAAATGGGAAAACCGGCCCTGAACGATCCAGAAA
CGGATGTGGACAGATGCCGCGCATTGCGCGAAGAAGTGGAAAGCTGGTACAGAGTGGGGA
TCCAGTGGCCACTGCAGGTGGCCGTAGCTACTCGCTACGGTGTAAACCATCTGCCGTTAG
CCACAATGGCAATGGCCACGCTCGCCCAAGATCTGAGATCGTACTTGGGCGCGCGAGGGG
AGTACGTATCCCTCTACGCCTAACCTTAATATTTTCTGCATCATACTCTCAACCAACCAT
GTTTCCCATGCAATTCACAAACTCAGCCTATCGCCAGATGGAGCCCATGTTCGCACCGGG
TCCTCGAGGACAAGTACAGCCGTACCGGCCGCGCACTAAGCGTCGCCAAGAGCCGCAAGT
CGGCAACGCTGCTATTGCTGCCCTCGCGAACCAGATGAGCGCGCTCCAGCTACAGGTGGC
TGGACTTGCCGGCCAGGCAAGGGTGGATCGTCGTGGACCAAGACGTGTTCAGAAAAGCAA
GCAGAAGAAGAAGAATCCCTCCAACGGAGAAAAACCCAAGGAGAAGAAGAAGAAGCAAAA
ACAACAGGAGAAGAAAGGGAGCGGTGGCGTAA---TCAAAAAACCACGGGACCGGCCCGG
AAAGGAGGTAAGGATCTCCGTAAAGCGTGCCCGACAGAGCACCTTCCCCGTGTACCATGA
CGGTGCTATATCCGGCTACGCTGTGCTGATTGGTTCTCGCGTGTTTAAGCCAGCGCACGT
GAAGGGTAAGATCGACCACCCCGAGCTGGCGGACATCAAGTTCCAGGTCGCCGAGGACAT
GGACCTCGAAGCAGCTGCTTACCCTAAGAGTATGCGAGACCAGGCGGCTGAACCAGCAAC
CATGATGGACGGAGTGTATAACTGGGAGTACGGCACTATCAGAGTGGAGGACAATGTCGT
AATTGACGCGAGCGGCAGAGGTAAGCCGGGTGACAGTGGAAGGGCCATTACCGACAACTC
AGGAAAGGTTGTTGGCATTGTCCTCGGAGGGGGACCCGACGGCAGGCGCACACGCCTCTC
CGTGATAGGTTTCGACAAGAAGATGAAGGCTAGAGAGATCGCCTACAGCGAGGCCATACC
TTGGACACGTGCTCCAGCCCTCCTGCTGCTGCCCATGGTCATCGCCTGTACCTACAACTC
CAACACCTTTGATTGCTCCAAACCGTCCTGCCAGGACTGTTGTATCACTGCTGAACCAGA
GAAGGCCATGGCTATGTTGAAGGACAACCTGAACGACCCGAACTATTGGGACCTACTCAT
TGCCGTCACCACCTGCAATTCCGCCCGGAAAAAGAGGGCTGTGTCTGCGTCGCCTGCCGC
CGTTTACGACACACAAATCCTCGCCGCCCACGCAGCTGCCTCCCCGTACAGGGCGTATTG
CCCCGACTGTGATGGAACTGCCTGCATCTCGCCGATAGCTATTGACGAGGTGGTAAGCAG
CGGTAGCGACCACGTCCTCCGCATCCGGGTCGGTTCTCAATCGGGAGTGACCGCTAAAGG
CGGTGCGGCGGGTGAAACATCTCTGCGATACCTGGGAAGGGACGGTAAGGTGCACGCCGC
GGACAACACGCGGCTTGTGGTGCGCACCACTGCAAAGTGCGATGTGCTGCAGGCCACCGG
CCACTACATCCTGGCCAGCTGCCCAGAGGGGCAGAGTATTACTGTTGCGGCCACACTGGA
CGGCACCCGCCACCAATGCACCACGGTTTTCGAACATCAAGTAACGGAGAAGTTCACCAG
AGAACGCAGCAAGGGCCACCACTTGTCCGACCTGACCAAGAAGTGCACCAGATTTTCCAC
CACCCCGAAGAAGTCCGCCCCCTACCTCGTTGACGTGTACGACGCTCTGCCGATTTCTGT
AGAGATTAGCACCGTTGTAACATGCAACGACAATCAGTGCACAGTGAGGGTGTCACCCGG
TACCACAGTGAAATTCGATAAGAAGTGCAAGAGCGCTGCCCAAGCGACCGTTACCTTTAC
CAGCGACTCCCAGACGTTTACGTGTGAGGAGCCGGTTCTGACGGCCGCCAGTATCACCCA
GGGCAAGCCGCACCTTAGATCATCTATGTTGCCCAGCGGAGGCAAGGAAGTGAAGGCGAG
GATCCCATTCCCGTTCCCGCCAGAGACCGCGACCTGCAGAGTAAGTGTCGCCCCGCTGCC
GTCGATCACCTATGAGGAAAGCGACGTTCTGCTGGCCGGTACCGCGAAGTACCCCGTGCT
GCTGACTACACGGAACCTTGGTTTCCACAGCAATGCCACATCCGAATGGATCCAGGGTAA
GTACTTGCGCCGTATCCCGGTCACGCCCCAAGGGATCGAACTAACGTGGGGAAATAACGC
ACCGTTGCACTTCTGGTCATCTGTTAGGTACGCATCTGGGGACGCCGACGCGTACCCTTG
GGAACTTCTGGTGCACCACACCAAGCACCATCCGGAGTACGCGTGGGCGTTTGTAGGAGT
TGCATGTGGTCTGCTGGTTATTGCAGTATGCATGTTCGCGTGCGCATGCAACAGAGTGCG
GTACTCTTTGGTCGCCAACACGTTCAACCCGAACCCACCACCACTGACCGCACTGACTGC
AGCATTGTGCTGCATACCTGGGGCTCGTGCGGACCAACCCTACCTGGACATCATTGCCTA
CCTGTGGACCAACAGCAAAGTGGCCTTCGGGCTGCAATGCGCGGCGCCCGTGGCTTGCGT
GCTCATCGTCACATACGCCCTTAGACACTGCAGACTGTGCTGCAAGTCTTTTTTAGGGGT
AAGAGGGTGGTCAGCTCTGCTGGTCATCCTTGCGTATGTACAGAGCTGCAAGAGCTACGA
ACACACCGTGGTGGTCCCAATGGACCCGAGAGCCCCGTCGTACGAAGCAGTGATAAACCG
GAATGGGTATGATCCCTTGAAGCTGACCATTGCAGTGAACTTTACCGTCATCTCACCAAC
TACAGCTCTGGAATACTGGACTTGCGCAAGTGTCCCTATCGTCGAGCCGCCCCATGTGGG
CTGCTGCACGTCGGTGTCCTGCCCCTCCGACCTCTCCACACTGCACGCGTTCACCGGCAA
AGCCGTCTCCGACGTGCACTGCGATGTGCACACAAACGTGTACCCCTTGTTGTGGGGTGC
GGCTCATTGCTTCTGCTCCACCGAGAATACACAAGTCAGCGCGGTGGCTGCCACCGTCTC
TGAATTTTGTGCTCAGGACTCAGAGCGCGCCGAAGCGTTTAGCGTTCACAGCAGCTCAGT
CACTGCAGAGGTTCTGGTGACGCTTGGTGAAGTGGTGACGGCAGTCCACGTTTACGTGGA
CGGGGTAACATCTGCCAGGGGTACCGACCTCAAGATCGTGGCTGGGCCAATAACAACTGA
CTACTCCCCGTTCGATCGCAAAGTAGTCCGTATCGGCGAAGAGGTCTATAACTACGACTG
GCCTCCTTACGGGGCTGGTCGACCAGGCACATTCGGGGATATTCAAGCTAGGTCAACCAA
CTATGTCAAGCCTAATGATCTGTACGGGGATATCGGAATCGAAGTACTGCAGCCGACTAA
CGACCATGTGCACGTGGCTTACACGTATACGACCTCCGGGTTACTGCGTTGGCTGCAGGA
CGCTCCGAAGCCACTTAGTGTCACAGCACCGCACGGTTGTAAGATCAGTGCCAACCCGCT
CCTGGCCCTCGATTGTGGGGTTGGCGCCGTCCCCATGTCCATCAACATTCCGGACGCGAA
GTTCACCCGCAAATTGAAGGATCCGAAACCATCGGCCCTGAAATGCGTGGTGGACAGTTG
CGAGTACGGGGTGGACTACGGGGGCGCCGCCACGATCACCTATGAGGGCCACGAGGCTGG
GAAGTGCGGGATCCATTCCCTGACACCAGGAGTCCCTCTGAGAACATCAGTGGTCGAAGT
GGTTGCCGGCGCTAACACCGTCAAAACGACCTTCTCCTCACCCACGCCCGAGGTCACACT
CGAGGTAGAGATCTGTTCGGCAATGGTGACGTGCGCCAGTGAGTGCACTCCACCGAAGGA
ACATGTAGTCGCAACCAGGCCTCGCCATGGCAGCGACACTGGAGGCTACATCTCCGGGCC
CGCAATGCGCTGGGCCGGTGGGATTGTAGGGACCTTAGCGGTCCTGTTCCTCATCCTTGC
CGTTACCTACTGCGTGGTGAAGAAGTGC
>PD97-N3_AY604237_1997_Norway_SAV3
AGACTGCGTTTCCAGGGTTCGAAGTGGTGGCCAGCAACAGGTCGTCCAACGACCATGCCG
CCGCCAGAGCTTTCTCCCACTTGGCTACCAAGTGGATTGAGCGCGACATCGATGGCCGTC
AGGTCATCGTTGCCGATATAGGGAGCGCACCAGCGAGAAGAGTCGGGGCACCCGACAATG
TCACATACCACAGTGTGTGTCCTCGCAAATGCGCTGAAGACCCTGAGAGGCTGGCTTCTT
ATGCCAGGAAACTCGTCAGGGCTGTGGAGAGAGGAGATGGGCACCTCGTCAGTGACAGAA
TCACTGACCTGAAGGATGTCCTGGAGAACCCGGACACGTCACTGGAAACCACCAGTATCT
GCCTGAACGACGACGTGAGTTGTAAAGTAAAGGCCGATATTGCAGTGTACCAGGACGTGT
ACGCAGTCGATGCACCGTCTACCATTTACGCTCAAGCCAACAAAGGCACGCGAGTGGTAT
ACTGGATCGGGTTCGAGCCGTTCGTGTTCCACACGGACGCTATGGCGGGAAGCTTCCCGC
TATATGACGCCAACTGGAGCGACTCGGCGGTACTGGCAGCAAAAAACCTGCCACTGTGCT
ACTCAGGGTTATCGGAGGATTCCATTAACTGGAGATTCCGTTTCCGTGATAAGCCACTGG
TACCGTCTGGAGAAATCCATTACTCGGTGGGTAGCACCCACTACGTTGAGGACCGAGACA
AGCTGAAAAGCTGGCACCTGCCTTCTACCTTCCACTTCGTGGCACCCAACAAGTACACAT
GCCGTTGTGATACGGTGGTGAGCTGTGGTGGCTACGTCGTAAAGAAGATCACGATCTGTG
AGGGCATCGTTGGTAGACCCGCGAATGAGGAATTGGCCACTTCGTACCACCGTGATGGAG
TGGTGGTGACCAAGTTCTCTGACACGATCAACCACGAACAGGTGTCATTCCCAGTGGTGA
CCTACATCCCTGCCGTCATCTGTGACCAGATGACCGCCATGACGGCTAACCCCGTCAAAT
ACCCGGATGTCGTTAAACTGCTGGTAGGACTCAACCAGAGGATCGTGGTCAACGGGACCA
CCGTCCGGAACGTCAACTCCATGGATAACTCGCTGATTCCCGTATTCGCTCGCGCATTGT
GCAGCTGGGCAGACGAAGTTCGGCGGGACATGGAGGACGAACAAGACATGTATGGTATTA
CGTCTGTCACCACATGGATCTGTATCTGCAGAGCGTACGATAAACGCCAGCAGCATACCT
TCTACCGCAGGCCCAAGCAGTCCTCAGGCATATACGTGCCTGCCAAGTTTACAGGATCGC
TGAGAGCCTCCCTCTCCGCCACCTACCTCAACCTGCCTCTGAAGCAACTGCTGCTTAACA
CGCTCAAACGCGCGATCAAACCTATGGATCAGGCCATCGCAGATGAGACAGAAGCACGCG
CACACGACGCGGCTGAAGTGCATGAGTTGACAGAGGAAGAGGGTAGACAACAGGCCGCCA
ACCCTAGTTACATCGCAGACGTGCTAGATCAGGATGACGTA---GAGGAGGTCGACGACG
TAATGTCTGATGTGGACCTTGGCGAAGAAGACGGGGTGGGTGCCACCATCATCGACTGCC
ACAGAGGTACCGTGAAAGTGATCACGGCGTTCAGTGACAATACTATGGGAGAATACTTAG
TACTATCCCCGGTAACTGTGTTGCGCACCAGGAAACTGGCCGTATTGCTTGGACCGCTCG
CAGACGAAGTGATGCAGTATGTCCACAAGGGCCGGACCGGACGTTATGCCATCGAGAAGA
ACAACTTGAAGGTACTCATTCCTACGGGAGTGTCCCTCAAGACGGCTCACTTCCAGGCCC
TTGCTGAAAGTGCCACCTTGACCTACAACGACTACCTGTTCACATGCCGCACGCTCGATC
AGCTGGCAACAAGAGGACCTGCAAAAAACACTGACGAAGTCTACTACAAGCTTGTCGACG
CCGCTAAGGCGAAGGACGAATACGTTTACGAATTGTCCTCCAAACAATGCGTCAAAAAGG
AAGACGCAACAGGCACAGTCCTTCAAGGGGACATATGCAATCCGCCCTACCACCAGTTTG
CCTATGAGGCGCTGCGTAAAAGGCCGGCTCACACACACGACGTCCACACGATTGGCATCT
ACGGGGTTCCGGGTGCAGGAAAAACCGCTATCATCACAACCGAAGTAACTACACGCGACT
TGGTCGCTAGTGGAAAAAAGGAGAACTGTGAAGACATCAAGCGGTGCGTGTTGGAGAGAC
GCGGCTTAAAAATAGCCGCACGTACGGTTGACTCGCTGCTTTACGGTGCATACCGAGGAG
CGGTCGACACGCTGTACGTTGACGAGGCTTACGCCTGTCACTCGGGCACCCTGCTCGCCT
TGATCGCTGCGGTAAGACCGACGGGAAAGGTGGTGCTGTGTGGTGACCCTAAACAAGTCG
GATGTGTAAACCAGCTCCAAATGCGGATGCATTACAACCACGAGATCAGTGATCACGTTC
TGCGGAAGAACATCTCCCGCCGTTGCACTCACACGCTTACGGCCATCGTTTCAAACCTCA
ACTATGAAGGTAGAATGAAGACTACGAACCCGTGCAAGAAGCCGGTACTAATTGACACTA
CCGGATCTACCAAGCCTGACAAAGAAGCGTTGGTATTGACGTGCTTCCGCGGGTGGGTCA
AAGACCTAAAAACTCTCTACCCTCATAATGAGCTCATGACTGCGGCTGCCTCACAGGGTC
TGACTCGTGAAAAAGTGTACGCCGTTCGCTGCCGCGTCACGTCGAACCCACTCTACGAGC
CGACCTCTGAGCACATTACCGTTCTTTTGACGCGCACCAATGACGAACTGGTCTGGAAGA
CACTGCCGAACGACCCGCTGATCCCTATACTCTCCAAGCCGCCGAAAGGAGATTACTCCG
CTACCATGGAGGATTGGGAGGATGAGCACAATGGTATCTTGGCGGCCCTCAGAGAAGCGT
GTGTCCCACGGATGAACTTCGCGCACGGGAAGCGTAACACCTGTTGGGCAGTTACAAGCA
GCCGGGTGTTGCATGAGGCAGGCGTCCTGATAACACCGGAGGATTACAACCGCATCTTTC
CGGCATTCCGAGAGGACAAGCCGCACTCGGCCTTGGCAGCCTTGGATGCTGTCGCTACTC
TCGTGTGGGGCTTGGATACGTCCTCGGGCATCCTGAGTGGAAAGGGTAGTTTCATGCGCC
TGGAGAACAGCCATTGGAGTAACTCCAACAGAGGGTATGAGTACGGCCTCAACCTGGAAG
CACTGGAAGGCTATGAGATCGCCAATCCACGCATGATCAAAGCGCTTAAACAACGGCGCG
GGCGCGAATGTTACGACACTGAAACGGGGAAGCTGGTGCCTATGGATCCTGCTAGGGTCC
AAGTGCCGATTAACCGGGTCGTGCCCCATGTGTTGGTGGATACCTCTGCAGCGGCCAAAC
CAGGCTTCCTAGAAAATAGGCTCACAGTTGACAGATGGGACCAAGTGCACAGCTTCAAAA
CGAGAGCAGCTGTCAAGTTCGCAGAGCTGACGAAGCGCGTCTCGTACAACTCAGTTCTTG
ACCTTGGGGCTGCCCCGGGTGGAGTAACCGACTACTGCGTGAAGAAGGGAAAGACCGTCA
CATGTGTCTCTGAACAGTGGGATTCTAAGCCGAGAGGTGCTGTGGTCGTTACAGCCGATA
TTAACGGCCCACTCAACAATCTAGGCATCTTCGACCTGGTGTTTTGTGACGCAGCCGGAC
CACGACGCTATCACCACTACGCGCAGTGCGAAGACCATGCCGTGCTGTTCACCTCAGCAT
GCAAACATGGGGTGGAGCGCACGGCCAAGGGCGGAGTGTTCATCGTGAAGGCGTACGGGA
TGGCGGACCGTCGAACAGAGAGGGCGGTGGAATGCACAGCGAGGTATTTCAAGTCCGTCT
CGGTCGAAAAACCCGTCTCTTCCCGTATAACCAACGTGGAAGTTTTCTTCAAGTTCTCCG
GCCGGTGTCGCCCGCTCGCTCGTTCTATTGCACACCTGGGCCCTCAACTGACCGACATCT
ACGCTCGCACGAGGAAGGCGTACAAAATGCTGGCGAGGGGAGGTGTTGCCGACAAGGTGA
AAGTGGCGGAGATCCTCAACTCGATGGTGGGAGCTGCACCGGGTTACAGAGTCCTCAACA
GGAACATCATCACTGCCGAAGAGGAAGTCTTGGTTAACGCCGCTAACAGTAACGGCAGAC
CCGGCGATGGTGTGTGTGGTGCGCTCTACGGCGCGTTCGGGGACGCATTCCCCAACGGTG
CGATCGGCGCGGGAAACGCGGTCTTGGTCCGAGGACTCGAGGCCACCATCATACACGCAG
CCGGAGCTGACTTCAGAGAAGTCGACGAAGAAACCGGCGCGCGACAGCTAAGAGCAGCAT
ACCGTGCGGCGGCTAACCTAGTCACTGCCAACGGTATCACCAGTGCTGCCATCCCCTTGC
TGAGTACACACATCTTCTCCAACGGTCGAAACAGACTGGAACAGTCCTTCGGCGCATTGG
TGGAGGCGTTCGACACGACAGAATGCGACGTCACCATCTATTGCTTGGCCAACAACATGG
CCGTAAGGATTCAGCAACTGATCGACGATCACGCCCGCGAAGAGTTCGACGAGGAGGTGG
TTGTAGAAGAGGAAGAGGAACATGAAGCTGATGCGATGAGTGATACGGAGACGCTGTCCA
GTTTCGGTGACGAAACGGTGTGGGTGCCCAAACATAGCACTCTAGCTGGAAGGCCAGGAT
ATAGTGCCTCTTACGGCGACCGCAGATCCCTTTTTGTCGGCACGAAGTTCCACCGCGCCG
CAGTTGCTATGTCGTCAATTGAAGCGGCTTGGCCTAAGACCAAAGAAGCCAACGCCAAAC
TCATCGAGTACATACGAGGGCAACACCTCGTCGACGTCCTAAAGAGCTGTCCGGTCAACG
ACATACCTGTAGGCAGACCGCCTTCTAGCCTGCCCTGCGGCTGTATTTATGCCATGACCC
CGGAACGGGTCACAGTGCTGAAGCAAAGGCCGCAGGAAGGTTTTGTGGTATGCAGCGCAT
TCAAACTGCCGCTCACTAACATCCAAGATGTCACCAAAGTGGAGTGCACGGTGAGAGCAC
CTGCAGAAGAACCTAGACCCGTGCGCTATCTGCAAGAGAGACGCCCAGTCCAGGCCGCCG
TGGGGCAACCTAGGCCGGCAACTGTGGCTGCCAGAGTCGCCGCGAGTCATGCAGCCAGTG
GGACCAGCACAGCCACGAGCCGCCACACACCCGCGCCGGGCTCGGTGCGGGTGCGCCTGC
TGCCGCCAAGAGACGGTACGGTATCCCGCAGCTCTCGCACGGGTTCGCAGTCCAGCGTCA
CCTCATCAGCGGGATCCATACTGCCAGTGCCCCGAAGGGCGCCAGTTACGCCAGCGGCAT
CATTGGCGGGCAGCGTCCACGGC---CATAGTGTACGCAGCGCCCCTGCCA---TGAGGG
CCGCCAGCACAGGTGCCAGAAGCGTGCGCAGTGTCCAGTCCGGTTCAGCCGGGCATAGA-
-----------------------ACTGACGTCGCCAGCGTCGCCGGCTCAGCGGGGC---
------------------------------------TGCCTAGAGGGCTAACACGGGACC
AGTTCGGCGCCGTGAGAGCTAGGGCCCGCAGGGACTTAGAGCTGGAGGGATCAGAGCATG
GCAGTCAGACTAGCTTCCGTTCCGGCTCGCTGATGGT---------------GGAGAGCA
CCGCTAGTGGCTATAGCCAACGTTCTGACGATCAGGACACGGGCTCCGAACCATCAAGCC
GCGGCGCCTCTGTGAGGACGCGGCGCAGAGGGCAACGAGACGGCCCTGGAGGGTATATAT
TCTCTTCTGACCAAGGTACAGCTCACCTTAGCCAGCATAATACCCAGACAAACAACACTA
CGGAAGTGTTGATGCGAACGTCGGTACTGCCAAGCAATGACCACGGCACACCAGATCTGC
CTGCAGAGACGAAGAAGAAGCTGGCGTACCAGATGCGCCCCACTCAAAAGAACAAGAGTC
GCTACCTTTCCGCGAAGGTCCACAACATGAAACACAAGATCGTTCAATGTTTGCAGCGAG
GTGCAGGGCACTACTTGAGAGAGCAGCACGCTCTGCCGCTGTGGAAAAACACCTTTCCTA
AGCCCAGGTACTCCGACGCTTGTGTGGTGAAGTTCGAGAGCGTCAACACAGCGATTGTTG
CAGCCAACATGTTCATAGGGTGTAACTACCCCACCTTAAGCTCGTTCGGAGTCACGGACA
AGTACGACGCTTACCTGGACATGGTTGACGGACTCAACTGCAACCTCGACACCGTGACGT
TCGACCCTGCTAAGGTGCGTTCTCTGCCGAAGAAATCAGAGTATAACCAGCCGCTTATAC
AGTCCCAAGTGCCCGGGCCTATGGCATCTACTCTGCAAAGCATTCTTATGGCCGCCACCA
AGCGCAACTGCAATGTCACGCAGATGAGAGAGCTTCCGACCCTGGACTCAGCGGCAATGA
ACGTGGAGGCTTTTAAAAAATTTGCCTGCAAGGACACCGACCTGTGGACTGAGTTTGCAG
AAAAACCCGTGAGGTTGTCGCCCGGTCAAATCGAAGAGTACGTTTTTCATCTACAAGGGG
CTAAGGCCAATGTGATGCACAGCAGAGTCGAAGCCGTATGCCCTAACCTCTCGGAGGTGG
CTATGGATAGGTTCACACTGGATATGAAACGCGACGTTAAAGTGACGCCAGGCACGAAAC
ACGTAGAGGAGAGACCTAAGGTCCAAGTGATTCAAGCGGCCGACCCTATGGCCACCGCGT
ACTTGTGCGCTATCCACAGAGAACTAGTCCGAAGATTGAAAGCCGTCCTGAAACCGTCCA
TACATGTGCTGTTCGATATGAGTTCTGAGGACTTCGACGCTATCGTGGGCCACGGGATGA
AGTTGGGCGACAAGGTGCTGGAAACGGACATCTCTTCATTCGACAAGAGCCAGGACCAGG
CCATGGCGGTTACGGCGCTGATGCTGCTAGAAGATTTGGGAGTAGAAGAAGACCTCCTGA
CCCTCATCGAGGCGTCCTTCGGCGACATCACTTCTGTCCACCTGCCTACAGGCACCAGGT
TCCAGTTTGGATCGATGATGAAGTCCGGGCTTTTTCTGACGCTGTTCGTGAACACGTTGC
TTAACATCACCATAGCCGCTCGAGTCTTACGGGAGCAGCTGGCTGACACCAGGTGCGCCG
CGTTTATTGGCGACGACAACGTCATAACCGGAGTGGTGTCCGATGATATGATGGTGGCCA
GGTGCGCGTCCTGGCTGAACATGGAAGTGAAGATCATGGACATGGAAATCGGCAATAGGA
GTCCTTATTTTTGTGGCGGCTTCCTGTTACTCGACACGGTAACAGGCACTGTAAGCCGAG
TGTCGGACCCTGTAAAACGCCTGATGAAAATGGGAAAACCGGCCCTGAACGATCCAGAAA
CGGATGTGGACAGATGCCGCGCATTGCGCGAAGAAGTGGAAAGCTGGTACAGAGTGGGGA
TCCAGTGGCCACTGCAGGTGGCCGTAGCTACTCGCTACGGTGTAAACCATCTGCCGTTAG
CCACAATGGCAATGGCCACGCTCGCCCAAGATCTGAGATCGTACTTGGGCGCGCGAGGGG
AGTACGTATCCCTCTACGCCTAACCTTAATATTTTCTGCATCATACTCTCAACCGGTCAT
GTTTCCCATGCAATTCACAAACTCAGCCTATCGCCAGATGGAGCCCATGTTCGCACCGGG
TCCTCGAGGACAAGTACAGCCGTACCGGCCGCGCACTAAGCGTCGCCAAGAGCCGCAAGT
CGGCAACGCTGCTATTGCTGCCCTCGCGAACCAGATGAGCGCGCTCCAGCTACAGGTGGC
TGGACTTGCCGGCCAGGCAAGGGTGGATCGTCGTGGACCAAGACGTGTTCAGAAAAGCAA
GCAGAAGAAGAAGAATCCCTCCAACGGAGAAAAACCCAAGGAGAAGAAGAAGAAGCAAAA
ACAACAGGAGAAGAAAGGGAGCGGTGGCGTAA---TCAAAAAACCACGGAACCGGCCCGG
AAAGGAGGTAAGGATCTCCGTAAAGCGTGCCCGACAGAGCACCTTCCCCGTGTACCATGA
CGGTGCTATATCCGGCTACGCTGTGCTGATTGGTTCTCGCGTGTTTAAGCCAGCGCACGT
GAAGGGTAAGATCGACCACCCCGAGCTGGCGGACATCAAGTTCCAGGTCGCCGAGGACAT
GGACCTCGAAGCAGCTGCTTACCCTAAGAGTATGCGAGACCAGGCGGCTGAACCAGCAAC
CATGATGGACGGAGTGTATAACTGGGAGTACGGCACTATCAGAGTGGAGGACAATGTCGT
AATTGACGCGAGCGGCAGAGGTAAGCCGGGTGACAGTGGAAGGGCCATTACCGACAACTC
AGGAAAGGTTGTTGGCATTGTCCTCGGAGGGGGACCCGACGGCAGGCGCACACGCCTCTC
CGTGATAGGTTTCGACAAGAAGATGAAGGCTAGAGAGATCGCCTACAGCGAGGCCATACC
TTGGACACGTGCTCCAGCCCTCCTGCTGCTGCCCATGGTCATCGCCTGTACCTACAACTC
CAACACCTTTGATTGCTCCAAACCGTCCTGCCAGGACTGTTGTATCACTGCTGAACCAGA
GAAGGCCATGGCTATGTTGAAGGACAACCTGAACGACCCGAACTATTGGGACCTACTCAT
TGCCGTCACCACCTGCAATTCCGCCCGGAAAAAGAGGGCTGTGTCTGCGTCGCCTGCCGC
CGTTTACGACACACAAATCCTCGCCGCCCACGCAGCTGCCTCCCCGTACAGGGCGTATTG
CCCCGACTGTGATGGAACTGCCTGCATCTCGCCGATAGCTATTGACGAGGTGGTAAGCAG
CGGTAGCGACCACGTCCTCCGCATCCGGGTCGGTTCTCAATCGGGAGTGACCGCTAAAGG
CGGTGCGGCGGGTGAAACATCTCTGCGATACCTGGGAAGGGACGGTAAGGTGCACGCCGC
GGACAACACGCGGCTTGTGGTGCGCACCACTGCAAAGTGCGATGTGCTGCAGGCCACCGG
CCACTACATCCTGGCCAGCTGCCCAGAGGGGCAGAGTATTACTGTTGCGGCCACACTGGA
CGGCACCCGCCACCAATGCACCACGGTTTTCGAACATCAAGTAACGGAGAAGTTCACCAG
AGAACGCAGCAAGGGCCACCACTTGTCCGACCTGACCAAGAAGTGCACCAGATTTTCCAC
CACCCCGAAGAAGTCCGCCCCCTACCTCGTTGACGTGTACGACGCTCTGCCGATTTCTGT
AGAGATTAGCACCGTTGTAACATGCAACGACAATCAGTGCACAGTGAGGGTGTCACCCGG
TACCACAGTGAAATTCGATAAGAAGTGCAAGAGCGCTGCCCAAGCGACCGTTACCTTTAC
CAGCGACTCCCAGACGTTTACGTGTGAGGAGCCGGTTCTGACGGCCGCCAGTATCACCCA
GGGCAAGCCGCACCTTAGATCATCTATGTTGCCCAGCGGAGGCAAGGAAGTGAAGGCGAG
GATCCCATTCCCGTTCCCGCCAGAGACCGCGACCTGCAGAGTAAGTGTCGCCCCGCTGCC
GTCGATCACCTATGAGGAAAGCGACGTTCTGCTGGCCGGTACCGCGAAGTACCCCGTGCT
GCTGACTACACGGAACCTTGGTTTCCACAGCAATGCCACATCCGAATGGATCCAGGGTAA
GTACTTGCGCCGTATCCCGGTCACGCCCCAAGGGATCGAACTAACGTGGGGAAATAACGC
ACCGTTGCACTTCTGGTCATCTGTTAGGTACGCATCTGGGGACGCCGACGCGTACCCTTG
GGAACTTCTGGTGCACCACACCAAGCACCATCCGGAGTACGCGTGGGCGTTTGTAGGAGT
TGCATGTGGTCTGCTGGTTATTGCAGTATGCATGTTCGCGTGCGCATGCAACAGAGTGCG
GTACTCTTTGGTCGCCAACACGTTCAACCCGAACCCACCACCACTGACCGCACTGACTGC
AGCATTGTGCTGCATACCTGGGGCTCGTGCGGACCAACCCTACCTGGACATCATTGCCTA
CCTGTGGACCAACAGCAAAGTGGCCTTCGGGCTGCAATGCGCGGCGCCCGTGGCTTGCGT
GCTCATCGTCACATACGCCCTTAGACACTGCAGACTGTGCTGCAAGTCTTTTTTAGGGGT
AAGAGGGTGGTCAGCTCTGCTGGTCATCCTTGCGTATGTACAGAGCTGCAAGAGCTACGA
ACACACCGTGGTGGTCCCAATGGACCCGAGAGCCCCGTCGTACGAAGCAGTGATAAACCG
GAATGGGTATGATCCCTTGAAGCTGACCATTGCAGTGAACTTTACCGTCATCTCACCAAC
TACAGCTCTGGAATACTGGACTTGCGCAAGTGTCCCTATCGTCGAGCCGCCCCATGTGGG
CTGCTGCACGTCGGTGTCCTGCCCCTCCGACCTCTCCACACTGCACGCGTTCACCGGCAA
AGCCGTCTCCGACGTGCACTGCGATGTGCACACAAACGTGTACCCCTTGTTGTGGGGTGC
GGCTCATTGCTTCTGCTCCACCGAGAATACACAAGTCAGCGCGGTGGCTGCCACCGTCTC
TGAATTTTGTGCTCAGGACTCAGAGCGCGCCGAAGCGTTTAGCGTTCACAGCAGCTCAGT
CACTGCAGAGGTTCTGGTGACGCTTGGTGAAGTGGTGACGGCAGTCCACGTTTACGTGGA
CGGGGTAACATCTGCCAGGGGTACCGACCTCAAGATCGTGGCTGGGCCAATAACAACTGA
CTACTCCCCGTTCGATCGCAAAGTAGTCCGTATCGGCGAAGAGGTCTATAACTACGACTG
GCCTCCTTACGGGGCTGGTCGACCAGGCACATTCGGGGATATTCAAGCTAGGTCAACCAA
CTATGTCAAGCCCAATGATCTGTACGGGGATATCGGAATCGAAGTACTGCAGCCGACTAA
TGACCATGTGCACGTGGCTTACACGTATACGACCTCCGGGTTACTGCGTTGGCTGCAGGA
CGCTCCGAAGCCACTTAGTGTCACAGCACCGCACGGTTGTAAGATCAGTGCCAACCCGCT
CCTGGCCCTCGATTGTGGGGTTGGCGCCGTCCCCATGTCCATCAACATTCCGGACGCGAA
GTTCACCCGCAAATTGAAGGATCCGAAACCATCGGCCCTGAAATGCGTGGTGGACAGTTG
CGAGTACGGGGTGGACTACGGGGGCGCCGCCACGATCACCTATGAGGGCCACGAGGCTGG
GAAGTGCGGGATCCATTCCCTGACACCAGGAGTCCCTCTGAGAACATCAGTGGTCGAAGT
GGTTGCCGGCGCTAACACCGTCAAAACGACCTTCTCCTCACCCACGCCCGAGGTCACACT
CGAGGTAGAGATCTGTTCGGCAATGGTGACGTGCGCCAGTGAGTGCACTCCACCGAAGGA
ACATGTAGTCGCAACCAGGCCTCGCCATGGCAGCGACACTGGAGGCTACATCTCCGGGCC
CGCAATGCGCTGGGCCGGTGGGATTGTAGGGACCTTAGCGGTCCTGTTCCTCATCCTTGC
CGTTACCTACTGCGTGGTGAAGAAGTGC
>SAV3-1-T/10_KC122924_2010_Norway_SAV3
AGACTGCGTTTCCAGGGTTCGAAGTGGTGGCCAGCAACAGGTCGTCCAACGACCATGCCG
CCGCCAGAGCTTTCTCCCACTTGGCTACCAAGTGGATTGAGCGCGACATCGATGGCCGTC
AGGTCATCGTTGCCGATATAGGGAGCGCACCAGCGAGAAGAGTCGGGGCACCCGACAATG
TCACATACCACAGTGTGTGTCCTCGCAAATGCGCTGAAGACCCTGAGAGGCTGGCTTCTT
ATGCCAGGAAACTCGTCAGGGCTGTGGAGAGAGGAGATGGGCACCTCGTCAGTGACAGAA
TCACTGACCTGAAGGATGTCCTGGAGAACCCGGATACGTCACTGGAAACCACCAGTATCT
GCCTGAACGACGACGTGAGTTGTAAAGTAAAGGCCGATATTGCAGTGTACCAGGACGTGT
ACGCAGTCGATGCACCGTCTACCATTTACGCTCAAGCCGACAAAGGCACGCGAGTGGTAT
ACTGGATCGGGTTCGAGCCGTTCGTGTTCCACACGGACGCTATGGCGGGAAGCTTCCCGC
TATATGACGCCAACTGGAGCGACTCGGCGGTACTGGCAGCAAAAAACCTGCCACTGTGCT
ACTCAGGGTTATCGGAGGATTCCATTAACTGGAGATTCCGTTTCCGTGATAAGCCACTGG
TACCGTCTGGAGAAATCCATTACTCGGTGGGTAGCACCCACTACGTTGAGGACCGAGACA
AGCTGAAAAGCTGGCACCTGCCTTCTACCTTCCACTTCGTGGCACCCAACAAGTACACAT
GCCGTTGTGATACGGTGGTGAGCTGTGGTGGCTACGTCGTAAAGAAGATCACGATCTGTG
AGGGCATCGTTGGTAGACCCGCGAATGAGGAATTGGCCACTTCGTACCACCGTGATGGAG
TGGTGGTGACCAAGTTCTCTGACACGATCAACCACGAACAGGTGTCATTCCCAGTGGTGA
CCTACATCCCTGCCGTCATCTGTGACCAGATGACCGCCATGACGGCTAACCCCGTCAAAT
ACCCGGATGTCGTTAAACTGCTGGTAGGACTCAACCAGAGGATCGTGGTCAACGGGACCA
CCGTCCGGAACGTCAACTCCATGGATAACTCGCTGATTCCCGTATTCGCTCGCGCATTGT
GCAGCTGGGCAGACGAAGTTCGGCGGGACATGGAGGACGAACAAGACATGTATGGTATTA
CGTCTGTCACCACATGGATCTGTATCTGCAGAGCGTACGATAAACGCCAGCAGCATACCT
TCTACCGCAGGCCCAAGCAGTCCTCAGGCATATACGTGCCTGCCAAGTTTACAGGATCGC
TGAGAGCCTCCCTCTCCGCCACCTACCTCAACCTGCCTCTGAAGCAACTGCTGCTTAACA
CGCTCAAACGCGCGATCAAACCTATGGATCAGGCCATCGCAGATGAGACAGAAGCACGCG
CACACGACGCGGCTGAAGTGCATGAGTTGACAGAGGAAGAGGGTAGACAACAGGCCGCCA
ACCCTAGTTACATCGCAGACGTGCTAGATCAGGATGACGTA---GAGGAGGTCGACGACG
TAATGTCTGATGTGGACCTTGGCGAAGAAGACGGGGTGGGTGCCACCATCATCGACTGCC
ACAGAGGTACCGTGAAAGTGATCACGGCGTTCAGTGACAATACTATGGGAGAATACTTAG
TACTATCCCCGGTAACTGTGTTGCGCACCAGGAAACTGGCCGTATTGCTTGGACCGCTCG
CAGACGAAGTGATGCAGTATGTCCACAAGGGCCGGACCGGACGTTATGCCATCGAGAAGA
ACAACTTGAAGGTACTCATTCCTACGGGAGTGTCCCTCAAGACGGCTCACTTCCAGGCCC
TTGCTGAAAGTGCCACCTTGACCTACAACGACTACCTGTTCACATGCCGCACGCTCGATC
AGCTGGCAACAAGAGGACCTGCAAAAAACACTGACGAAGTCTACTACAAGCTTGTCGACG
CCGCTAAGGCGAAGGACGAATACGTTTACGAATTGTCCTCCAAGCAATGCGTCAAAAAGG
AAGACGCAACAGGCACAGTCCTTCAAGGGGACATATGCAATCCGCCCTACCACCAGTTTG
CCTATGAGGCGCTGCGTAAAAGGCCGGCTCACACACACGACGTCCACACGATTGGCATCT
ACGGGGTTCCGGGTGCAGGAAAAACCGCTATCATCACAACCGAAGTAACTACACGCGACT
TGGTCGCTAGTGGAAAAAAGGAGAACTGTGAAGACATCAAGCGGTGCGTGTTGGAGAGAC
GCGGCTTAAAAATAGCCGCACGTACGGTTGACTCGCTGCTTTACGGTGCATACCGAGGAG
CGGTCGACACGCTGTACGTTGACGAGGCTTACGCCTGTCACTCGGGCACCCTGCTCGCCT
TGATCGCTGCGGTAAGACCGACGGGAAAGGTGGTGCTGTGTGGTGACCCTAAACAAGTCG
GATGTGTAAACCAGCTCCAAATGCGGATGCATTACAACCACGAGATCAGTGATCACGTTC
TGCGGAAGAACATCTCCCGCCGTTGCACTCACACGCTTACGGCCATCGTTTCAAACCTCA
ACTATGAAGGTAGAATGAAGACTACGAACCCGTGCAAGAAGCCGGTACTAATTGACACTA
CCGGATCTACCAAGCCTGACAAAGAAGCGTTGGTATTGACGTGCTTCCGCGGGTGGGTCA
AAGACCTAAAAACTCTCTACCCTCATAATGAGCTCATGACTGCGGCTGCCTCACAGGGTC
TGACTCGTGAAAAAGTGTACGCCGTTCGCTGCCGCGTCACGTCGAACCCACTCTACGAGC
CGACCTCTGAGCACATTACCGTTCTTTTGACGCGCACCAATGACGAACTGGTCTGGAAGA
CACTGCCGAACGACCCGCTGATCCCTATACTCTCCAAGCCGCCGAAAGGAGATTACTCCG
CTACCATGGAGGATTGGGAGGATGAGCACAATGGTATCTTGGCGGCCCTCAGAGAAGCGT
GTGTCCCACGGATGAACTTCGCGCACGGGAAGCGTAACACCTGTTGGGCAGTTACAAGCA
GCCGGGTGTTGCATGAGGCAGGCGTCCTGATAACACCGGAGGATTACAACCGCATCTTTC
CGGCATTCCGAGAGGACAAGCCGCACTCGGCCTTGGCAGCCTTGGATGCTGTCGCTACTC
TCGTGTGGGGCTTGGATACGTCCTCGGGCATCCTGAGTGGAAAGGGTAGTTTCATGCGCC
TGGAGAACAGCCATTGGAGTAACTCCAACAGAGGGTATGAGTACGGCCTCAACCTGGAAG
CACTGGAAGGCTATGAGATCGCCAATCCACGCATGATCAAAGCGCTTAAACAACGGCGCG
GGCGCGAATGTTACGACACTGAAACGGGGAAGCTGGTGCCTATGGATCCTGCTAGGGTCC
AAGTGCCGATTAACCGGGTCGTGCCCCATGTGTTGGTGGATACCTCTGCAGCGGCCAAAC
CAGGCTTCCTAGAAAATAGGCTCACAGTTGACAGATGGGACCAAGTGCACAGCTTCAAAA
CGAGAGCAGCTGTCAAGTTCGCAGAGCTGACGAAGCGCGTCTCGTACAACTCAGTTCTTG
ACCTTGGGGCTGCCCCGGGTGGAGTAACCGACTACTGCGTGAAGAAGGGAAAGACCGTCA
CATGTGTCTCTGAACAGTGGGATTCTAAGCCGAGAGGTGCTGTGGTCGTTACAGCCGATA
TTAACGGCCCACTCAACAATCTAGGCATCTTCGACCTGGTGTTTTGTGACGCAGCCGGAC
CACGACGCTATCACCACTACGCGCAGTGCGAAGACCATGCCGTGCTGTTCACCTCAGCAT
GCAAACATGGGGTGGAGCGCACGGCCAAGGGCGGAGTGTTCATCGTGAAGGCGTACGGGA
TGGCGGACCGTCGAACAGAGAGGGCGGTGGAATGCACAGCGAGGTATTTCAAGTCCGTCT
CGGTCGAAAAACCCGTCTCTTCCCGTATAACCAACGTGGAAGTTTTCTTCAAGTTCTCCG
GCCGGTGTCGCCCGCTCGCTCGTTCTATTGCACACCTGGGCCCTCAACTGACCGACATCT
ACGCTCGCACGAGGAAGGCGTACAAAATGCTGGCGAGGGGAGGTGTTGCCGACAAGGTGA
AAGTGGCGGAGATCCTCAACTCGATGGTGGGAGCTGCACCGGGTTACAGAGTCCTCAACA
GGAACATCATCACTGCCGAAGAGGAAGTCTTGGTTAACGCCGCTAACAGTAACGGCAGAC
CCGGCGATGGTGTGTGTGGTGCGCTCTACGGCGCGTTCGGGGACGCATTCCCCAACGGTG
CGATCGGCGCGGGAAACGCGGTCTTGGTCCGAGGACTCGAGGCCACCATCATACACGCAG
CCGGAGCTGACTTCAGAGAAGTCGACGAAGAAACCGGCGCGCGACAGCTAAGAGCAGCGT
ACCGTGCGGCGGCTAACCTAGTCACTGCCAACGGTATCACCAGTGCTGCCATCCCCTTGC
TGAGTACACACATCTTCTCCAACGGTCGAAACAGACTGGAACAGTCCTTCGGCGCATTGG
TGGAGGCGTTCGACACGACAGAATGCGACGTCACCATCTATTGCTTGGCCAACAACATGG
CCGTAAGGATTCAGCAACTGATCGACGATCACGCCCGCGAAGAGTTCGACGAGGAGGTGG
TTGTAGAAGAGGAAGAGGAACATGAAGCTGATGCGATGAGTGATACGGAGACGCTGTCCA
GTTTCGGTGACGAAACGGTGTGGGTGCCCAAACATAGCACTCTAGCTGGAAGGCCAGGAT
ATAGTGCCTCTTACGGCGACCGCAGATCCCTTTTTGTCGGCACGAAGTTCCACCGCGCCG
CAGTTGCTATGTCGTCAATTGAAGCGGCTTGGCCTAAGACCAAAGAAGCCAACGCCAAAC
TCATCGAGTACATACGAGGGCAACACCTCGTCGACGTCCTAAAGAGCTGTCCGGTCAACG
ACATACCTGTAGGCAGACCGCCTTCTAGCCTGCCCTGCGGCTGTATTTATGCCATGACCC
CGGAACGGGTCACAGTGCTGAAGCAAAGGCCGCAGGAAGGTTTTGTGGTATGCAGCGCAT
TCAAACTGCCGCTCACTAACATCCAAGATGTCACCAAAGTGGAGTGCACGGTGAGAGCAC
CTGCAGAAGAACCTAGACCCGTGCGCTATCTGCAAGAGAGACGCCCAGTCCAGGCCGCCG
TGGGGCAACCTAGGCCGGCAACTGTGGCTGCCAGAGTCGCCGCGAGTCATGCAGCCAGTG
GGACCAGCACAGCCACGAGCCGCCACACACCCGCGCCGGGCTCGGTGCGGGTGCGCCTGC
TGCCGCCAAGAGACGGTACGGTATCCCGCAGCTCTCGCACGGGTTCGCAGTCCAGCGTCA
CCTCATCAGCGGGATCCATACTGCCAGTGCCCCGAAGGGCGCCAGTTACGCCAGCGGCAT
CATTGGCGGGCAGCGTCCACGGC---CATAGTGTACGCAGCGCCCCTGCCA---TGAGGG
CCGCCAGCACAGGTGCCAGAAGCGTGCGCAGTGTCCAGTCCGGTTCAGCCGGGCATAGA-
-----------------------ACTGACGTCGCCAGCGTCGCCGGCTCAGCGGGGC---
------------------------------------CGCCTAGAGGGCTAACACGGGACC
AGTTCGGCGCCGTGAGAGCTAGGGCCCGCAGGGACTTAGAGCTGGAGGGATCAGAGCATG
GCAGTCAGACTAGCTTCCGTTCCGGCTCGCTGATGGT---------------GGAGAGCA
CCGCTAGTGGCTACAGCCAACGTTCTGACGATCAGGACACGGGCTCCGAACCATCAAGCC
GCGGCGCCTCTGTGAGGACGCGGCGCAGAGGGCAACGAGACGGCCCTGGAGGGTATATAT
TCTCTTCTGACCAAGGTACAGCTCACCTTAGCCAGCATAATACCCAGACAAACAACACTA
CGGAAGTGTTGATGCGAACGTCGGTACTGCCAAGCAATGACCACGGCACACCAGATCTGC
CTGCAGAGACGAAGAAGAAGCTGGCGTACCAGATGCGCCCCACTCAAAAGAACAAGAGTC
GCTACCTTTCCGCGAAGGTCCACAACATGAAACACAAGATCGTTCAATGTTTGCAGCGAG
GTGCAGGGCACTACTTGAGAGAGCAGCACGCTCTGCCGCTGTGGAAAAACACCTTTCCTA
AGCCCAGGTACTCCGACGCTTGTGTGGTGAAGTTCGAGAGCGTCAACACAGCGATTGTTG
CAGCCAACATGTTCATAGGGTGTAACTACCCCACCTTAAGCTCGTTCGGAGTCACGGACA
AGTACGACGCTTACCTGGACATGGTTGACGGACTCAACTGCAACCTCGACACCGTGACGT
TCGACCCTGCTAAGGTGCGTTCTCTGCCGAAGAAATCAGAGTATAACCAGCCGCTTATAC
AGTCCCAAGTGCCCGGGCCTATGGCATCTACTCTGCAAAGCATTCTTATGGCCGCCACCA
AGCGCAACTGCAATGTCACGCAGATGAGAGAGCTTCCGACCCTGGACTCAGCGGCAATGA
ACGTGGAGGCTTTTAAAAAATTTGCCTGCAAGGACACCGACCTGTGGACTGAGTTTGCAG
AAAAACCCGTGAGGTTGTCGCCCGGTCAAATCGAAGAGTACGTTTTTCATCTACAAGGGG
CTAAGGCCAATGTGATGCACAGCAGAGTCGAAGCCGTATGCCCTAACCTCTCGGAGGTGG
CTATGGATAGGTTCACACTGGATATGAAACGCGACGTTAAAGTGACGCCAGGCACGAAAC
ACGTAGAGGAGAGACCTAAGGTCCAAGTGATTCAAGCGGCCGACCCTATGGCCACCGCGT
ACTTGTGCGCTATCCACAGAGAACTAGTCCGAAGATTGAAAGCCGTCCTGAAACCGTCCA
TACATGTGCTGTTCGATATGAGTTCTGAGGACTTCGACGCTATCGTGGGCCACGGGATGA
AGTTGGGCGACAAGGTGCTGGAAACGGACATCTCTTCATTCGACAAGAGCCAGGACCAGG
CCATGGCGGTTACGGCGCTGATGCTGCTAGAAGATTTGGGAGTAGAAGAAGACCTCCTGA
CCCTCATCGAGGCGTCCTTCGGCGACATCACTTCTGTCCACCTGCCTACAGGCACCAGGT
TCCAGTTTGGATCGATGATGAAGTCCGGGCTTTTTCTGACGCTGTTCGTGAACACGTTGC
TTAACATCACCATAGCCGCTCGAGTCTTACGGGAGCAGCTGGCTGACACCAGGTGCGCCG
CGTTTATTGGCGACGACAACGTCATAACCGGAGTGGTGTCCGATGATATGATGGTGGCCA
GGTGCGCGTCCTGGCTGAACATGGAAGTGAAGATCATGGACATGGAAATCGGCAATAGGA
GTCCTTATTTTTGTGGCGGCTTCCTGTTACTCGACACGGTAACAGGCACTGTAAGCCGAG
TGTCGGACCCTGTAAAACGCCTGATGAAAATGGGAAAACCGGCCCTGAACGATCCAGAAA
CGGATGTGGACAGATGCCGCGCATTGCGCGAAGAAGTGGAAAGCTGGTACAGAGTGGGGA
TCCAGTGGCCACTGCAGGTGGCCGTAGCTACTCGCTACGGTGTAAACCATCTGCCGTTAG
CCACAATGGCAATGGCCACGCTCGCCCAAGATCTGAGATCGTACTTGGGCGCGCGAGGGG
AGTACGTATCCCTCTACGCCTAACCTTAATATTTTCTGCATCATACTCTCAACCAACCAT
GTTTCCCATGCAATTCACCAACTCAGCCTATCGCCAGATGGAGCCCATGTTCGCACCGGG
TCCTCGAGGACAAGTACAGCCGTACCGGCCGCGCACTAAGCGTCGCCAAGAGCCGCAAGT
CGGCAACGCTGCTATTGCTGCCCTCGCGAACCAGATGAGCGCGCTCCAGCTACAGGTGGC
TGGACTTGCCGGCCAGGCAAGGGTGGATCGTCGTGGACCAAGACGTGTTCAGAAAAGCAA
GCAGAAGAAGAAGAATCCCTCCAACGGAGAAAAACCCAAGGAGAAGAAGAAGAAGCAAAA
ACAACAGGAGAAGAAAGGGAGCGGTGGCGTAA---TCAAAAAACCACGGAACCGGCCCGG
AAAGGAGGTAAGGATCTCCGTAAAGCGTGCCCGACAGAGCACCTTCCCCGTGTACCATGA
CGGTGCTATATCCGGCTACGCTGTGCTGATTGGTTCTCGCGTGTTTAAGCCAGCGCACGT
GAAGGGTAAGATCGACCACCCCGAGCTGGCGGACATCAAGTTCCAGGTCGCCGAGGACAT
GGACCTCGAAGCAGCTGCTTACCCTAAGAGTATGCGAGACCAGGCGGCTGAACCAGCAAC
CATGATGGACGGAGTGTATAACTGGGAGTACGGCACTATCAGAGTGGAGGACAATGTCGT
AATTGACGCGAGCGGCAGAGGTAAGCCGGGTGACAGTGGAAGGGCCATTACCGACAACTC
AGGAAAGGTTGTTGGCATTGTCCTCGGAGGGGGACCCGACGGCAGGCGCACACGCCTCTC
CGTGATAGGTTTCGACAAGAAGATGAAGGCTAGAGAGATCGCCTACAGCGAGGCCATACC
TTGGACACGTGCTCCAGCCCTCCTGCTGCTGCCCATGGTCATCGCCTGTACCTACAACTC
CAACACCTTTGATTGCTCCAAACCGTCCTGCCAGGACTGTTGTATCACTGCTGAACCAAA
GAAGGCCATGGCTATGTTGAAGGACAACCTGAACGACCCGAACTATTGGGACCTACTCAT
TGCCGTCACCACCTGCAATTCCGCCCGGAAAAAGAGGGCTGTGTCTACGTCGCCTGCCGC
CGTTTACGACACACAAATCCTCGCCGCCCACGCAGCTGCCTCCCCGTACAGGGCGTATTG
CCCCGACTGTGATGGAACTGCCTGCATCTCGCCGATAGCTATTGACGAGGTGGTAAGCAG
CGGTAGCGACCACGTCCTCCGCATCCGGGTCGGTTCTCAATCGGGAGTGACCGCTAAAGG
CGGTGCGGCGGGTGAAACATCTCTGCGATACCTGGGAAGGGACGGTAAGGTGCACGCCGC
GGACAACACGCGGCTTGTGGTGCGCACCACTGCAAAGTGCGATGTGCTGCAGGCCACCGG
CCACTACATCCTGGCCAGCTGCCCAGAGGGGCAGAGTATTACTGTTGCGGCCACACTGGA
CGGCACCCGCCACCAATGCACCACGGTTTTCGAACATCAAGTAACGGAGAAGTTCACCAG
AGAACGCAGCAAGGGCCACCACTTGTCCGACCTGACCAAGAAGTGCACCAGATTTTCCAC
CACCCCGAAGAAGTCCGCCCCCTACCTCGTTGACGTGTACGACGCTCTGCCGATTTCTGT
AGAGATTAGCACCGTTGTAACATGCAACGACAATCAGTGCACAGTGAGGGTGTCACCCGG
TACCACAGTGAAATTCGATAAGAAGTGCAAGAGCGCTGCCCAAGCGACCGTTACCTTTAC
CAGCGACTCCCAGACGTTTACGTGTGAGGAGCCGGTTCTGACGGCCGCCAGTATCACCCA
GGGCAAGCCGCACCTTAGATCATCTATGTTGCCCAGCGGAGGCAAGGAAGTGAAGGCGAG
GATCCCATTCCCGTTCCCGCCAGAGACCGCGACCTGCAGAGTAAGTGTCGCCCCGCTGCC
GTCGATCACCTATGAGGAAAGCGACGTTCTGCTGGCCGGTACCGCGAAGTACCCCGTGCT
GCTGACTACACGGAACCTTGGTTTCCACAGCAATGCCACATCCGAATGGATCCAGGGTAA
GTACTTGCGCCGTATCCCGGTCACGCCCCAAGGGATCGAACTAACGTGGGGAAATAACGC
ACCGTTGCACTTCTGGTCATCTGTTAGGTACGCATCTGGGGACGCCGACGCGTACCCTTG
GGAACTTCTGGTGCACCACACCAAGCACCATCCGGAGTACGCGTGGGCGTTTGTAGGAGT
TGCATGTGGTCTGCTGGTTATTACAGTATGCATGTTCGCGTGCGCATGCAACAGAGTGCG
GTACTCTTTGGTCGCCAACACGTTCAACCCGAACCCACCACCACTGACCGCACTGACTGC
AGCATTGTGCTGCATACCTGGGGCTCGTGCGGACCAACCCTACCTGGACATCATTGCCTA
CCTGTGGACCAACAGCAAAGTGGCCTTCGGGCTGCAATGCGCGGCGCCCGTGGCTTGCGT
GCTCATCCTCACATACGCCCTTAGACACTGCAGACTGTGCTGCAAGTCTTTTTTAGGGGT
AAGAGGGTGGTCAGCTCTGCTGGTCATCCTTGCGTATGTACAGAGCTGCAAGAGCTACGA
ACACACCGTGGTGGTCCCAATGGACCCGAGAGCCCCGTCGTACGAAGCAGTGATAAACCG
GAATGGGTATGATCCCTTGAAGCTGACCATTGCAGTGAACTTTACCGTCATCTCACCAAC
TACAGCTCTGGAATACTGGACTTGCGCAAGTGTCCCTATCGTCGAGCCGCCCCATGTGGG
CTGCTGCACGTCGGTGTCCTGCCCCTCCGACCTCTCCACACTGCACGCGTTCACCGGCAA
AGCCGTCTCCGACGTGCACTGCGATGTGCACACAAACGTGTACCCCTTGTTGTGGGGTGC
GGCTCATTGCTTCTGCTCCACCGAGAATACACAAGTCAGCGCGGTGGCTGCCACCGTCTC
TGAATTTTGTGCTCAGGACTCAGAGCGCGCCGAAGCGTTTAGCGTTCACAGCAGCTCAGT
CACTGCAGAGGTTCTGGTGACGCTTGGTGAAGTGGTGACGGCAGTCCACGTTTACGTGGA
CGGGGTAACATCTGCCAGGGGTACCGACCTCAAGATCGTGGCTGGGCCAATAACAACTGA
CTACTCCCCGTTCGATCGCAAAGTAGTCCGTATCGGCGAAGAGGTCTATAACTACGACTG
GCCTCCTTACGGGGCTGGTCGACCAGGCACATTCGGGGATATTCAAGCTAGGTCAACCAA
CTATGTCAAGCCCAATGATCTGTACGGGGATATCGGAATCGAAGTACTGCAGCCGACTAA
TGACCATGTGCACGTGGCTTACACGTATACGACCTCCGGGTTACTGCGTTGGCTGCAGGA
CGCTCCGAAGCCACTTAGTGTCACAGCACCGCACGGTTGTAAGATCAGTGCCAACCCGCT
CCTGGCCCTCGATTGTGGGGTTGGCGCCGTCCCCATGTCCATCAACATTCCGGACGCGAA
GTTCACCCGCAAATTGAAGGATCCGAAACCATCGGCCCTGAAATGCGTGGTGGACAGTTG
CGAGTACGGGGTGGACTACGGGGGCGCCGCCACGATCACCTATGAGGGCCACGAGGCTGG
GAAGTGCGGGATCCATTCCCTGACACCAGGAGTCCCTCTGAGAACATCAGTGGTCGAAGT
GGTTGCCGGCGCTAACACCGTCAAAACGACCTTCTCCTCACCCACGCCCGAGGTCACACT
CGAGGTAGAGATCTGTTCGGCAATGGTGACGTGCGCCAGTGAGTGCACTCCACCGAAGGA
ACATGTAGTCGCAACCAGGCCTCGCCATGGCAGCGACACTGGAGGCTACATCTCCGGGCC
CGCAATGCGCTGGGCCGGTGGGATTGTAGGGACCTTAGCGGTCCTGTTCCTCATCCTTGC
CGTTACCTACTGCGTGGTGAAGAAGTGC
>SAV3-2-MR/10_KC122926_2010_Norway_SAV3
AGACTGCGTTTCCAGGGTTCGAAGTGGTGGCCAGCAACAGGTCGTCCAACGACCATGCCG
CCGCCAGAGCTTTCTCCCACTTGGCTACCAAGTGGATTGAGCGCGACATCGATGGCCGTC
AGGTCATCGTTGCCGATATAGGGAGCGCACCAGCGAGAAGAGTCGGGGCACCCGACAATG
TCACATACCACAGTGTGTGTCCTCGCAAATGCGCTGAAGACCCTGAGAGGCTGGCTTCTT
ATGCCAGGAAACTCGTCAGGGCTGTGGAGAGAGGAGATGGGCACCTCGTCAGTGACAGAA
TCACTGACCTGAAGGATGTCCTGGAGAACCCGGACACGTCACTGGAAACCACCAGTATCT
GCCTGAACGACGACGTGAGTTGTAAAGTAAAGGCCGATATTGCAGTGTACCAGGACGTGT
ACGCAGTCGATGCACCGTCTACCATTTACGCTCAAGCCAACAAAGGCACGCGAGTGGTAT
ACTGGATCGGGTTCGAGCCGTTCGTGTTCCACACGGACGCTATGGCGGGAAGCTTCCCGC
TATATGACGCCAACTGGAGCGACTCGGCGGTACTGGCAGCAAAAAACCTGCCACTGTGCT
ACTCAGGGTTATCGGAGGATTCCATTAACTGGAGATTCCGTTTCCGTGATAAGCCACTGG
TACCGTCTGGAGAAATCCATTACTCGGTGGGTAGCACCCACTACGTTGAGGACCGAGACA
AGCTGAAAAGCTGGCACCTGCCTTCTACCTTCCACTTCGTGGCACCCAACAAGTACACAT
GCCGTTGTGATACGGTGGTGAGCTGTGGTGGCTACGTCGTAAAGAAGATCACGATCTGTG
AGGGCATCGTTGGTAGACCCGCGAATGAGGAATTGGCCACTTCGTACCACCGTGATGGAG
TGGTGGTGACCAAGTTCTCTGACACGATCAACCACGAACAGGTGTCATTCCCAGTGGTGA
CCTACATCCCTGCCGTCATCTGTGACCAGATGACCGCCATGACGGCTAACCCCGTCAAAT
ACCCGGATGTCGTTAAACTGCTGGTAGGACTCAACCAGAGGATCGTGGTCAACGGGACCA
CCGTCCGGAACGTCAACTCCATGGATAACTCGCTGATTCCCGTATTCGCTCGCGCATTGT
GCAGCTGGGCAGACGAAGTTCGGCGGGACATGGAGGACGAACAAGACATGTATGGTATTA
CGTCTGTCACCACATGGATCTGTATCTGCAGAGCGTACGATAAACGCCAGCAGCATACCT
TCTACCGCAGGCCCAAGCAGTCCTCAGGCATATACGTGCCTGCCAAGTTTACAGGATCGC
TGAGAGCCTCCCTCTCCGCCACCTACCTCAACCTGCCTCTGAAGCAACTGCTGCTTAACA
CGCTCAAACGCGCGATCAAACCTATGGATCAGGCCATCGCAGATGAGACAGAAGCACGCG
CACACGACGCGGCTGAAGTGCATGAGTTGACAGAGGAAGAGGGTAGACAACAGGCCGCCA
ACCCTAGTTACATCGCAGACGTGCTAGATCAGGATGACGTA---GAGGAGGTCGACGACG
TAATGTCTGATGTGGACCTTGGCGAAGAAGACGGGGTGGGTGCCACCATCATCGACTGCC
ACAGAGGTACCGTGAAAGTGATCACGGCGTTCAGTGACAATACTATGGGAGAATACTTAG
TACTATCCCCGGTAACTGTGTTGCGCACCAGGAAACTGGCCGTATTGCTTGGACCGCTCG
CAGACGAAGTGATGCAGTATGTCCACAAGGGCCGGACCGGACGTTATGCCATCGAGAAGA
ACAACTTGAAGGTACTCATTCCTACGGGAGTGTCCCTCAAGACGGCTCACTTCCAGGCCC
TTGCTGAAAGTGCCACCTTGACCTACAACGACTACCTGTTCACATGCCGCACGCTCGATC
AGCTGGCAACAAGAGGACCTGCAAAAAACACTGACGAAGTCTACTACAAGCTTGTCGACG
CCGCTAAGGCGAAGGACGAATACGTTTACGAATTGTCCTCCAAACAATGCGTCAAAAAGG
AAGACGCAACAGGCACAGTCCTTCAAGGGGACATATGCAATCCGCCCTACCACCAGTTTG
CCTATGAGGCGCTGCGTAAAAGGCCGGCTCACACACACGACGTCCACACGATTGGCATCT
ACGGGGTTCCGGGTGCAGGAAAAACCGCTATCATCACAACCGAAGTAACTACACGCGACT
TGGTCGCTAGTGGAAAAAAGGAGAACTGTGAAGACATCAAGCGGTGCGTGTTGGAGAGAC
GCGGCTTAAAAATAGCCGCACGTACGGTTGACTCGCTGCTTTACGGTGCATACCGAGGAG
CGGTCGACACGCTGTACGTTGACGAGGCTTACGCCTGTCACTCGGGCACCCTGCTCGCCT
TGATCGCTGCGGTAAGACCGACGGGAAAGGTGGTGCTGTGTGGTGACCCTAAACAAGTCG
GATGTGTAAACCAGCTCCAAATGCGGATGCATTACAACCACGAGATCAGTGATCACGTTC
TGCGGAAGAACATCTCCCGCCGTTGCACTCACACGCTTACGGCCATCGTTTCAAACCTCA
ACTATGAAGGTAGAATGAAGACTACGAACCCGTGCAAGAAGCCGGTACTAATTGACACTA
CCGGATCTACCAAGCCTGACAAAGAAGCGTTGGTATTGACGTGCTTCCGCGGGTGGGTCA
AAGACCTAAAAACTCTCTACCCTCATAATGAGCTCATGACTGCGGCTGCCTCACAGGGTC
TGACTCGTGAAAAAGTGTACGCCGTTCGCTGCCGCGTCACGTCGAACCCACTCTACGAGC
CGACCTCTGAGCACATTACCGTTCTTTTGACGCGCACCAATGACGAACTGGTCTGGAAGA
CACTGCCGAACGACCCGCTGATCCCTATACTCTCCAAGCCGCCGAAAGGAGATTACTCCG
CTACCATGGAGGATTGGGAGGATGAGCACAATGGTATCTTGGCGGCCCTCAGAGAAGCGT
GTGTCCCACGGATGAACTTCGCGCACGGGAAGCGTAACACCTGTTGGGCAGTTACAAGCA
GCCGGGTGTTGCATGAGGCAGGCGTCCTGATAACACCGGAGGATTACAACCGCATCTTTC
CGGCATTCCGAGAGGACAAGCCGCACTCGGCCTTGGCAGCCTTGGATGCTGTCGCTACTC
TCGTGTGGGGCTTGGATACGTCCTCGGGCATCCTGAGTGGAAAGGGTAGTTTCATGCGCC
TGGAGAACAGCCATTGGAGTAACTCCAACAGAGGGTATGAGTACGGCCTCAACCTGGAAG
CACTGGAAGGCTATGAGATCGCCAATCCACGCATGATCAAAGCGCTTAAACAACGGCGCG
GGCGCGAATGTTACGACACTGAAACGGGGAAGCTGGTGCCTATGGATCCTGCTAGGGTCC
AAGTGCCGATTAACCGGGTCGTGCCCCATGTGTTGGTGGATACCTCTGCAGCGGCCAAAC
CAGGCTTCCTAGAAAATAGGCTCACAGTTGACAGATGGGACCAAGTGCACAGCTTCAAAA
CGAGAGCAGCTGTCAAGTTCGCAGAGCTGACGAAGCGCGTCTCGTACAACTCAGTTCTTG
ACCTTGGGGCTGCCCCGGGTGGAGTAACCGACTACTGCGTGAAGAAGGGAAAGACCGTCA
CATGTGTCTCTGAACAGTGGGATTCTAAGCCGAGAGGTGCTGTGGTCGTTACAGCCGATA
TTAACGGCCCACTCAACAATCTAGGCATCTTCGACCTGGTGTTTTGTGACGCAGCCGGAC
CACGACGCTATCACCACTACGCGCAGTGCGAAGACCATGCCGTGCTGTTCACCTCAGCAT
GCAAACATGGGGTGGAGCGCACGGCCAAGGGCGGAGTGTTCATCGTGAAGGCGTACGGGA
TGGCGGACCGTCGAACAGAGAGGGCGGTGGAATGCACAGCGAGGTATTTCAAGTCCGTCT
CGGTCGAAAAACCCGTCTCTTCCCGTATAACCAACGTGGAAGTTTTCTTCAAGTTCTCCG
GCCGGTGTCGCCCGCTCGCTCGTTCTATTGCACACCTGGGCCCTCAACTGACCGACATCT
ACGCTCGCACGAGGAAGGCGTACAAAATGCTGGCGAGGGGAGGTGTTGCCGACAAGGTGA
AAGTGGCGGAGATCCTCAACTCGATGGTGGGAGCTGCACCGGGTTACAGAGTCCTCAACA
GGAACATCATCACTGCCGAAGAGGAAGTCTTGGTTAACGCCGCTAACAGTAACGGCAGAC
CCGGCGATGGTGTGTGTGGTGCGCTCTACGGCGCGTTCGGGGACGCATTCCCCAACGGTG
CGATCGGCGCGGGAAACGCGGTCTTGGTCCGAGGACTCGAGGCCACCATCATACACGCAG
CCGGAGCTGACTTCAGAGAAGTCGACGAAGAAACCGGCGCGCGACAGCTAAGAGCAGCAT
ACCGTGCGGCGGCTAACCTAGTCACTGCCAACGGTATCACCAGTGCTGCCATCCCCTTGC
TGAGTACACACATCTTCTCCAACGGTCGAAACAGACTGGAACAGTCCTTCGGCGCATTGG
TGGAGGCGTTCGACACGACAGAATGCGACGTCACCATCTATTGCTTGGCCAACAACATGG
CCGTAAGGATTCAGCAACTGATCGACGATCACGCCCGCGAAGAGTTCGACGAGGAGGTGG
TTGTAGAAGAGGAAGAGGAACATGAAGCTGATGCGATGAGTGATACGGAGACGCTGTCCA
GTTTCGGTGACGAAACGGTGTGGGTGCCCAAACATAGCACTCTAGCTGGAAGGCCAGGAT
ATAGTGCCTCTTACGGCGACCGCAGATCCCTTTTTGTCGGCACGAAGTTCCACCGCGCCG
CAGTTGCTATGTCGTCAATTGAAGCGGCTTGGCCTAAGACCAAAGAAGCCAACGCCAAAC
TCATCGAGTACATACGAGGGCAACACCTCGTCGACGTCCTAAAGAGCTGTCCGGTCAACG
ACATACCTGTAGGCAGACCGCCTTCTAGCCTGCCCTGCGGCTGTATTTATGCCATGACCC
CGGAACGGGTCACAGTGCTGAAGCAAAGGCCGCAGGAAGGTTTTGTGGTATGCAGCGCAT
TCAAACTGCCGCTCACTAACATCCAAGATGTCACCAAAGTGGAGTGCACGGTGAGAGCAC
CTGCAGAAGAACCTAGACCCGTGCGCTATCTGCAAGAGAGACGCCCAGTCCAGGCCGCCG
TGGGGCAACCTAGGCCGGCAACTGTGGCTGCCAGAGTCGCCGCGAGTCATGCAGCCAGTG
GGACCAGCACAGCCACGAGCCGCCACACACCCGCGCCGGGCTCGGTGCGGGTGCGCCTGC
TGCCGCCAAGAGACGGTACGGTATCCCGCAGCTCTCGCACGGGTTCGCAGTCCAGCGTCA
CCTCATCAGCGGGATCCATACTGCCAGTGCCCCGAAGGGCGCCAGTTACGCCAGCGGCAT
CATTGGCGGGCAGCGTCCACGGC---CATAGTGTACGCAGCGCCCCTGCCA---TGAGGG
CCGCCAGCACAGGTGCCAGAAGCGTGCGCAGTGTCCAGTCCGGTTCAGCCGGGCATAGA-
-----------------------ACTGACGTCGCCAGCGTCGCCGGCTCAGCGGGGC---
------------------------------------TGCCTAGAGGGCTAACACGGGACC
AGTTCGGCGCCGTGAGAGCTAGGGCCCGCAGGGACTTAGAGCTGGAGGGATCAGAGCATG
GCAGTCAGACTAGCTTCCGTTCCGGCTCGCTGATGGT---------------GGAGAGCA
CCGCTAGTGGCTATAGCCAACGTTCTGACGATCAGGACACGGGCTCCGAACCATCAAGCC
GCGGCGCCTCTGTGAGGACGCGGCGCAGAGGGCAACGAGACGGCCCTGGAGGGTATATAT
TCTCTTCTGACCAAGGTACAGCTCACCTTAGCCAGCATAATACCCAGACAAACAACACTA
CGGAAGTGTTGATGCGAACGTCGGTACTGCCAAGCAATGACCACGGCACACCAGATCTGC
CTGCAGAGACGAAGAAGAAGCTGGCGTACCAGATGCGCCCCACTCAAAAGAACAAGAGTC
GCTACCTTTCCGCGAAGGTCCACAACATGAAACACAAGATCGTTCAATGTTTGCAGCGAG
GTGCAGGGCACTACTTGAGAGAGCAGCACGCTCTGCCGCTGTGGAAAAACACCTTTCCTA
AGCCCAGGTACTCCGACGCTTGTGTGGTGAAGTTCGAGAGCGTCAACACAGCGATTGTTG
CAGCCAACATGTTCATAGGGTGTAACTACCCCACCTTAAGCTCGTTCGGAGTCACGGACA
AGTACGACGCTTACCTGGACATGGTTGACGGACTCAACTGCAACCTCGACACCGTGACGT
TCGACCCTGCTAAGGTGCGTTCTCTGCCGAAGAAATCAGAGTATAACCAGCCGCTTATAC
AGTCCCAAGTGCCCGGGCCTATGGCATCTACTCTGCAAAGCATTCTTATGGCCGCCACCA
AGCGCAACTGCAATGTCACGCAGATGAGAGAGCTTCCGACCCTGGACTCAGCGGCAATGA
ACGTGGAGGCTTTTAAAAAATTTGCCTGCAAGGACACCGACCTGTGGACTGAGTTTGCAG
AAAAACCCGTGAGGTTGTCGCCCGGTCAAATCGAAGAGTACGTTTTTCATCTACAAGGGG
CTAAGGCCAATGTGATGCACAGCAGAGTCGAAGCCGTATGCCCTAACCTCTCGGAGGTGG
CTATGGATAGGTTCACACTGGATATGAAACGCGACGTTAAAGTGACGCCAGGCACGAAAC
ACGTAGAGGAGAGACCTAAGGTCCAAGTGATTCAAGCGGCCGACCCTATGGCCACCGCGT
ACTTGTGCGCTATCCACAGAGAACTAGTCCGAAGATTGAAAGCCGTCCTGAAACCGTCCA
TACATGTGCTGTTCGATATGAGTTCTGAGGACTTCGACGCTATCGTGGGCCACGGGATGA
AGTTGGGCGACAAGGTGCTGGAAACGGACATCTCTTCATTCGACAAGAGCCAGGACCAGG
CCATGGCGGTTACGGCGCTGATGCTGCTAGAAGATTTGGGAGTAGAAGAAGACCTCCTGA
CCCTCATCGAGGCGTCCTTCGGCGACATCACTTCTGTCCACCTGCCTACAGGCACCAGGT
TCCAGTTTGGATCGATGATGAAGTCCGGGCTTTTTCTGACGCTGTTCGTGAACACGTTGC
TTAACATCACCATAGCCGCTCGAGTCTTACGGGAGCAGCTGGCTGACACCAGGTGCGCCG
CGTTTATTGGCGACGACAACGTCATAACCGGAGTGGTGTCCGATGATATGATGGTGGCCA
GGTGCGCGTCCTGGCTGAACATGGAAGTGAAGATCATGGACATGGAAATCGGCAATAGGA
GTCCTTATTTTTGTGGCGGCTTCCTGTTACTCGACACGGTAACAGGCACTGTAAGCCGAG
TGTCGGACCCTGTAAAACGCCTGATGAAAATGGGAAAACCGGCCCTGAACGATCCAGAAA
CGGATGTGGACAGATGCCGCGCATTGCGCGAAGAAGTGGAAAGCTGGTACAGAGTGGGGA
TCCAGTGGCCACTGCAGGTGGCCGTAGCTACTCGCTACGGTGTAAACCATCTGCCGTTAG
CCACAATGGCAATGGCCACGCTCGCCCAAGATCTGAGATCGTACTTGGGCGCGCGAGGGG
AGTACGTATCCCTCTACGCCTAACCTTAATATTTTCTGCATCATACTCTCAACCAACCAT
GTTTCCCATGCAATTCACAAACTCAGCCTATCGCCAGATGGAGCCCATGTTCGCACCGGG
TCCTCGAGGACAAGTACAGCCGTACCGGCCGCGCACTAAGCGTCGCCAAGAGCCGCAAGT
CGGCAACGCTGCTATTGCTGCCCTCGCGAACCAGATGAGCGCGCTCCAGCTACAGGTGGC
TGGACTTGCCGGCCAGGCAAGGGTGGATCGTCGTGGACCAAGACGTGTTCAGAAAAGCAA
GCAGAAGAAGAAGAATCCCTCCAACGGAGAAAAACCCAAGGAGAAGAAGAAGAAGCAAAA
ACAACAGGAGAAGAAAGGGAGCGGTGGCGTAA---TCAAAAAACCACGGAACCGGCCCGG
AAAGGAGGTAAGGATCTCCGTAAAGCGTGCCCGACAGAGCACCTTCCCCGTGTACCATGA
CGGTGCTATATCCGGCTACGCTGTGCTGATTGGTTCTCGCGTGTTTAAGCCAGCGCACGT
GAAGGGTAAGATCGACCACCCCGAGCTGGCGGACATCAAGTTCCAGGTCGCCGAGGACAT
GGACCTCGAAGCAGCTGCTTACCCTAAGAGTATGCGAGACCAGGCGGCTGAACCAGCAAC
CATGATGGACGGAGTGTATAACTGGGAGTACGGCACTATCAGAGTGGAGGACAATGTCGT
AATTGACGCGAGCGGCAGAGGTAAGCCGGGTGACAGTGGAAGGGCCATTACCGACAACTC
AGGAAAGGTTGTTGGCATTGTCCTCGGAGGGGGACCCGACGGCAGGCGCACACGCCTCTC
CGTGATAGGTTTCGACAAGAAGATGAAGGCTAGAGAGATCGCCTACAGCGAGGCCATACC
TTGGACACGTGCTCCAGCCCTCCTGCTGCTGCCCATGGTCATCGCCTGTACCTACAACTC
CAACACCTTTGATTGCTCCAAACCGTCCTGCCAGGACTGTTGTATCACTGCTGAACCAGA
GAAGGCCATGGCTATGTTGAAGGACAACCTGAACGACCCGAACTATTGGGACCTACTCAT
TGCCGTCACCACCTGCAATTCCGCCCGGAAAAAGAGGGCTGTGTCTGCGTCGCCTGCCGC
CGTTTACGACACACAAATCCTCGCCGCCCACGCAGCTGCCTCCCCGTACAGGGCGTATTG
CCCCGACTGTGATGGAACTGCCTGCATCTCGCCGATAGCTATTGACGAGGTGGTAAGCAG
CGGTAGCGACCACGTCCTCCGCATCCGGGTCGGTTCTCAATCGGGAGTGACCGCTAAAGG
CGGTGCGGCGGGTGAAACATCTCTGCGATACCTGGGAAGGGACGGTAAGGTGCACGCCGC
GGACAACACGCGGCTTGTGGTGCGCACCACTGCAAAGTGCGATGTGCTGCAGGCCACCGG
CCACTACATCCTGGCCAGCTGCCCAGAGGGGCAGAGTATTACTGTTGCGGCCACACTGGA
CGGCACCCGCCACCAATGCACCACGGTTTTCGAACATCAAGTAACGGAGAAGTTCACCAG
AGAACGCAGCAAGGGCCACCACTTGTCCGACCTGACCAAGAAGTGCACCAGATTTTCCAC
CACCCCGAAGAAGTCCGCCCCCTACCTCGTTGACGTGTACGACGCTCTGCCGATTTCTGT
AGAGATTAGCACCGTTGTAACATGCAACGACAATCAGTGCACAGTGAGGGTGTCACCCGG
TACCACAGTGAAATTCGATAAGAAGTGCAAGAGCGCTGCCCAAGCGACCGTTACCTTTAC
CAGCGACTCCCAGACGTTTACGTGTGAGGAGCCGGTTCTGACGGCCGCCAGTATCACCCA
GGGCAAGCCGCACCTTAGATCATCTATGTTGCCCAGCGGAGGCAAGGAAGTGAAGGCGAG
GATCCCATTCCCGTTCCCGCCAGAGACCGCGACCTGCAGAGTAAGTGTCGCCCCGCTGCC
GTCGATCACCTATGAGGAAAGCGACGTTCTGCTGGCCGGTACCGCGAAGTACCCCGTGCT
GCTGACTACACGGAACCTTGGTTTCCACAGCAATGCCACATCCGAATGGATCCAGGGTAA
GTACTTGCGCCGTATCCCGGTCACGCCCCAAGGGATCGAACTAACGTGGGGAAATAACGC
ACCGTTGCACTTCTGGTCATCTGTTAGGTACGCATCTGGGGACGCCGACGCGTACCCTTG
GGAACTTCTGGTGCACCACACCAAGCACCATCCGGAGTACGCGTGGGCGTTTGTAGGAGT
TGCATGTGGTCTGCTGGTTATTGCAGTATGCATGTTCGCGTGCGCATGCAACAGAGTGCG
GTACTCTTTGGTCGCCAACACGTTCAACCCGAACCCACCACCACTGACCGCACTGACTGC
AGCATTGTGCTGCATACCTGGGGCTCGTGCGGACCAACCCTACCTGGACATCATTGCCTA
CCTGTGGACCAACAGCAAAGTGGCCTTCGGGCTGCAATGCGCGGCGCCCGTGGCTTGCGT
GCTCATCGTCACATACGCCCTTAGACACTGCAGACTGTGCTGCAAGTCTTTTTTAGGGGT
AAGAGGGTGGTCAGCTCTGCTGGTCATCCTTGCGTATGTACAGAGCTGCAAGAGCTACGA
ACACACCGTGGTGGTCCCAATGGACCCGAGAGCCCCGTCGTACGAAGCAGTGATAAACCG
GAATGGGTATGATCCCTTGAAGCTGACCATTGCAGTGAACTTTACCGTCATCTCACCAAC
TACAGCTCTGGAATACTGGACTTGCGCAAGTGTCCCTATCGTCGAGCCGCCCCATGTGGG
CTGCTGCACGTCGGTGTCCTGCCCCTCCGACCTCTCCACACTGCACGCGTTCACCGGCAA
AGCCGTCTCCGACGTGCACTGCGATGTGCACACAAACGTGTACCCCTTGTTGTGGGGTGC
GGCTCATTGCTTCTGCTCCACCGAGAATACACAAGTCAGCGCGGTGGCTGCCACCGTCTC
TGAATTTTGTGCTCAGGACTCAGAGCGCGCCGAAGCGTTTAGCGTTCACAGCAGCTCAGT
CACTGCAGAGGTTCTGGTGACGCTTGGTGAAGTGGTGACGGCAGTCCACGTTTACGTGGA
CGGGGTAACATCTGCCAGGGGTACCGACCTCAAGATCGTGGCTGGGCCAATAACAACTGA
CTACTCCCCGTTCGATCGCAAAGTAGTCCGTATCGGCGAAGAGGTCTATAACTACGACTG
GCCTCCTTACGGGGCTGGTCGACCAGGCACATTCGGGGATATTCAAGCTAGGTCAACCAA
CTATGTCAAGCCCAATGATCTGTACGGGGATATCGGAATCGAAGTACTGCAGCCGACTAA
TGACCATGTGCACGTGGCTTACACGTATACGACCTCCGGGTTACTGCGTTGGCTGCAGGA
CGCTCCGAAGCCACTTAGTGTCACAGCACCGCACGGTTGTAAGATCAGTGCCAACCCGCT
CCTGGCCCTCGATTGTGGGGTTGGCGCCGTCCCCATGTCCATCAACATTCCGGACGCGAA
GTTCACCCGCAAATTGAAGGATCCGAAACCATCGGCCCTGAAATGCGTGGTGGACAGTTG
CGAGTACGGGGTGGACTACGGGGGCGCCGCCACGATCACCTATGAGGGCCACGAGGCTGG
GAAGTGCGGGATCCATTCCCTGACACCAGGAGTCCCTCTGAGAACATCAGTGGTCGAAGT
GGTTGCCGGCGCTAACACCGTCAAAACGACCTTCTCCTCACCCACGCCCGAGGTCACACT
CGAGGTAGAGATCTGTTCGGCAATGGTGACGTGCGCCAGTGAGTGCACTCCACCGAAGGA
ACATGTAGTCGCAACCAGGCCTCGCCATGGCAGCGACACTGGAGGCTACATCTCCGGGCC
CGCAATGCGCTGGGCCGGTGGGATTGTAGGGACCTTAGCGGTCCTGTTCCTCATCCTTGC
CGTTACCTACTGCGTGGTGAAGAAGTGC
>SAV3-3-MR/10_KC122925_2010_Norway_SAV3
AGACTGCGTTTCCAGGGTTCGAAGTGGTGGCCAGCAACAGGTCGTCCAACGACCATGCCG
CCGCCAGAGCTTTCTCCCACTTGGCTACCAAGTGGATTGAGCGCGACATCGATGGCCGTC
AGGTCATCGTTGCCGATATAGGGAGCGCACCAGCGAGAAGAGTCGGGGCACCCGACAATG
TCACATACCACAGTGTGTGTCCTCGCAAATGCGCTGAAGACCCTGAGAGGCTGGCTTCTT
ATGCCAGGAAACTCGTCAGGGCTGTGGAGAGAGGAGATGGGCACCTCGTCAGTGACAGAA
TCACTGACCTGAAGGATGTCCTGGAGAACCCGGACACGTCACTGGAAACCACCAGTATCT
GCCTGAACGACGACGTGAGTTGTAAAGTAAAGGCCGATATTGCAGTGTACCAGGACGTGT
ACGCAGTCGATGCACCGTCTACCATTTACGCTCAAGCCGACAAAGGCACGCGAGTGGTAT
ACTGGATCGGGTTCGAGCCGTTCGTGTTCCACACGGACGCTATGGCGGGAAGCTTCCCGC
TATATGACGCCAACTGGAGCGACTCGGCGGTACTGGCAGCAAAAAACCTGCCACTGTGCT
ACTCAGGGTTATCGGAGGATTCCATTAACTGGAGATTCCGTTTCCGTGATAAGCCACTGG
TACCGTCTGGAGAAATCCATTACTCGGTGGGTAGCACCCACTACGTTGAGGACCGAGACA
AGCTGAAAAGCTGGCACCTGCCTTCTACCTTCCACTTCGTGGCACCCAACAAGTACACAT
GCCGTTGTGATACGGTGGTGAGCTGTGGTGGCTACGTCGTAAAGAAGATCACGATCTGTG
AGGGCATCGTTGGTAGACCCGCGAATGAGGAATTGGCCACTTCGTACCACCGTGATGGAG
TGGTGGTGACCAAGTTCTCTGACACGATCAACCACGAACAGGTGTCATTCCCAGTGGTGA
CCTACATCCCTGCCGTCATCTGTGACCAGATGACCGCCATGACGGCTAACCCCGTCAAAT
ACCCGGATGTCGTTAAACTGCTGGTAGGACTCAACCAGAGGATCGTGGTCAACGGGACCA
CCGTCCGGAACGTCAACTCCATGGATAACTCGCTGATTCCCGTATTCGCTCGCGCATTGT
GCAGCTGGGCAGACGAAGTTCGGCGGGACATGGAGGACGAACAAGACATGTATGGTATTA
CGTCTGTCACCACATGGATCTGTATCTGCAGAGCGTACGATAAACGCCAGCAGCATACCT
TCTACCGCAGGCCCAAGCAGTCCTCAGGCATATACGTGCCTGCCAAGTTTACAGGATCGC
TGAGAGCCTCCCTCTCCGCCACCTACCTCAACCTGCCTCTGAAGCAACTGCTGCTTAACA
CGCTCAAACGCGCGATCAAACCTATGGATCAGGCCATCGCAGATGAGACAGAAGCACGCG
CACACGACGCGGCTGAAGTGCATGAGTTGACAGAGGAAGAGGGTAGACAACAGGCCGCCA
ACCCTAGTTACATCGCAGACGTGCTAGATCAGGATGACGTA---GAGGAGGTCGACGACG
TAATGTCTGATGTGGACCTTGGCGAAGAAGACGGGGTGGGTGCCACCATCATCGACTGCC
ACAGAGGTACCGTGAAAGTGATCACGGCGTTCAGTGACAATACTATGGGAGAATACTTAG
TACTATCCCCGGTAACTGTGTTGCGCACCAGGAAACTGGCCGTATTGCTTGGACCGCTCG
CAGACGAAGTGATGCAGTATGTCCACAAGGGCCGGACCGGACGTTATGCCATCGAGAAGA
ACAACTTGAAGGTACTCATTCCTACGGGAGTGTCCCTCAAGACGGCTCACTTCCAGGCCC
TTGCTGAAAGTGCCACCTTGACCTACAACGACTACCTGTTCACATGCCGCACGCTCGATC
AGCTGGCAACAAGAGGACCTGCAAAAAACACTGACGAAGTCTACTACAAGCTTGTCGACG
CCGCTAAGGCGAAGGACGAATACGTTTACGAATTGTCCTCCAAGCAATGCGTCAAAAAGG
AAGACGCAACAGGCACAGTCCTTCAAGGGGACATATGCAATCCGCCCTACCACCAGTTTG
CCTATGAGGCGCTGCGTAAAAGGCCGGCTCACACACACGACGTCCACACGATTGGCATCT
ACGGGGTTCCGGGTGCAGGAAAAACCGCTATCATCACAACCGAAGTAACTACACGCGACT
TGGTCGCTAGTGGAAAAAAGGAGAACTGTGAAGACATCAAGCGGTGCGTGTTGGAGAGAC
GCGGCTTAAAAATAGCCGCACGTACGGTTGACTCGCTGCTTTACGGTGCATACCGAGGAG
CGGTCGACACGCTGTACGTTGACGAGGCTTACGCCTGTCACTCGGGCACCCTGCTCGCCT
TGATCGCTGCGGTAAGACCGACGGGAAAGGTGGTGCTGTGTGGTGACCCTAAACAAGTCG
GATGTGTAAACCAGCTCCAAATGCGGATGCATTACAACCACGAGATCAGTGATCACGTTC
TGCGGAAGAACATCTCCCGCCGTTGCACTCACACGCTTACGGCCATCGTTTCAAACCTCA
ACTATGAAGGTAGAATGAAGACTACGAACCCGTGCAAGAAGCCGGTACTAATTGACACTA
CCGGATCTACCAAGCCTGACAAAGAAGCGTTGGTATTGACGTGCTTCCGCGGGTGGGTCA
AAGACCTAAAAATTCTCTACCCTCATAATGAGCTCATGACTGCGGCTGCCTCACAGGGTC
TGACTCGTGAAAAAGTGTACGCCGTTCGCTGCCGCGTCACGTCGAACCCACTCTACGAGC
CGACCTCTGAGCACATTACCGTTCTTTTGACGCGCACCAATGACGAACTGGTCTGGAAGA
CACTGCCGAACGACCCGCTGATCCCTATACTCTCCAAGCCGCCGAAAGGAGATTACTCCG
CTACCATGGAGGATTGGGAGGATGAGCACAATGGTATCTTGGCGGCCCTCAGAGAAGCGT
GTGTCCCACGGATGAACTTCGCGCACGGGAAGCGTAACACCTGTTGGGCAGTTACAAGCA
GCCGGGTGTTGCATGAGGCAGGCGTCCTGATAACACCGGAGGATTACAACCGCATCTTTC
CGGCATTCCGAGAGGACAAGCCGCACTCGGCCTTGGCAGCCTTGGATGCTGTCGCTACTC
TCGTGTGGGGCTTGGATACGTCCTCGGGCATCCTGAGTGGAAAGGGTAGTTTCATGCGCC
TGGAGAACAGCCATTGGAGTAACTCCAACAGAGGGTATGAGTACGGCCTCAACCTGGAAG
CACTGGAAGGCTATGAGATCGCCAATCCACGCATGATCAAAGCGCTTAAACAACGGCGCG
GGCGCGAATGTTACGACACTGAAACGGGGAAGCTGGTGCCTATGGATCCTGCTAGGGTCC
AAGTGCCGATTAACCGGGTCGTGCCCCATGTGTTGGTGGATACCTCTGCAGCGGCCAAAC
CAGGCTTCCTAGAAAATAGGCTCACAGTTGACAGATGGGACCAAGTGCACAGCTTCAAAA
CGAGAGCAGCTGTCAAGTTCGCAGAGCTGACGAAGCGCGTCTCGTACAACTCAGTTCTTG
ACCTTGGGGCTGCCCCGGGTGGAGTAACCGACTACTGCGTGAAGAAGGGAAAGACCGTCA
CATGTGTCTCTGAACAGTGGGATTCTAAGCCGAGAGGTGCTGTGGTCGTTACAGCCGATA
TTAACGGCCCACTCAACAATCTAGGCATCTTCGACCTGGTGTTTTGTGACGCAGCCGGAC
CACGACGCTATCACCACTACGCGCAGTGCGAAGACCATGCCGTGCTGTTCACCTCAGCAT
GCAAACATGGGGTGGAGCGCACGGCCAAGGGCGGAGTGTTCATCGTGAAGGCGTACGGGA
TGGCGGACCGTCGAACAGAGAGGGCGGTGGAATGCACAGCGAGGTATTTCAAGTCCGTCT
CGGTCGAAAAACCCGTCTCTTCCCGTATAACCAACGTGGAAGTTTTCTTCAAGTTCTCCG
GCCGGTGTCGCCCGCTCGCTCGTTCTATTGCACACCTGGGCCCTCAACTGACCGACATCT
ACGCTCGCACGAGGAAGGCGTACAAAATGCTGGCGAGGGGAGGTGTTGCCGACAAGGTGA
AAGTGGCGGAGATCCTCAACTCGATGGTGGGAGCTGCACCGGGTTACAGAGTCCTCAACA
GGAACATCATCACTGCCGAAGAGGAAGTCTTGGTTAACGCCGCTAACAGTAACGGCAGAC
CCGGCGATGGTGTGTGTGGTGCGCTCTACGGCGCGTTCGGGGACGCATTCCCCAACGGTG
CGATCGGCGCGGGAAACGCGGTCTTGGTCCGAGGACTCGAGGCCACCATCATACACGCAG
CCGGAGCTGACTTCAGAGAAGTCGACGAAGAAACCGGCGCGCGACAGCTAAGAGCAGCAT
ACCGTGCGGCGGCTAACCTAGTCACTGCCAACGGTATCACCAGTGCTGCCATCCCCTTGC
TGAGTACACACATCTTCTCCAACGGTCGAAACAGACTGGAACAGTCCTTCGGCGCATTGG
TGGAGGCGTTCGACACGACAGAATGCGACGTCACCATCTATTGCTTGGCCAACAACATGG
CCGTAAGGATTCAGCAACTGATCGACGATCACGCCCGCGAAGAGTTCGACGAGGAGGTGG
TTGTAGAAGAGGAAGAGGAACATGAAGCTGATGCGATGAGTGATACGGAGACGCTGTCCA
GTTTCGGTGACGAAACGGTGTGGGTGCCCAAACATAGCACTCTAGCTGGAAGGCCAGGAT
ATAGTGCCTCTTACGGCGACCGCAGATCCCTTTTTGTCGGCACGAAGTTCCACCGCGCCG
CAGTTGCTATGTCGTCAATTGAAGCGGCTTGGCCTAAGACCAAAGAAGCCAACGCCAAAC
TCATCGAGTACATACGAGGGCAACACCTCGTCGACGTCCTAAAGAGCTGTCCGGTCAACG
ACATACCTGTAGGCAGACCGCCTTCTAGCCTGCCCTGCGGCTGTATTTATGCCATGACCC
CGGAACGGGTCACAGTGCTGAAGCAAAGGCCGCAGGAAGGTTTTGTGGTATGCAGCGCAT
TCAAATTGCCGCTCACTAACATCCAAGATGTCACCAAAGTGGAGTGCACGGTGAGAGCAC
CTGCAGAAGAACCTAGACCCGTGCGCTATCTGCAAGAGAGACGCCCAGTCCAGGCCGCCG
TGGGGCAACCTAGGCCGGCAACTGTGGCTGCCAGAGTCGCCGCGAGTCATGCAGCCAGTG
GGACCAGCACAGCCACGAGCCGCCACACACCCGCGCCGGGCTCGGTGCGGGTGCGCCTGC
TGCCGCCAAGAGACGGTACGGTATCCCGCAGCTCTCGCACGGGTTCGCAGTCCAGCGTCA
CCTCATCAGCGGGATCCATACTGCCAGTGCCCCGAAGGGCGCCAGTTACGCCAGCGGCAT
CATTGGCGGGCAGCGTCCACGGC---CATAGTGTACGCAGCGCCCCTGCCA---TGAGGG
CCGCCAGCACAGGTGCCAGAAGCGTGCGCAGTGTCCAGTCCGGTTCAGCCGGGCATAGA-
-----------------------ACTGACGTCGCCAGCGTCGCCGGCTCAGCGGGGC---
------------------------------------TGCCTAGAGGGCTAACACGGGACC
AGTTCGGCGCCGTGAGAGCTAGGGCCCGCAGGGACTTAGAGCTGGAGGGATCAGAGCATG
GCAGTCAGACTAGCTTCCGTTCCGGCTCGCTGATGGT---------------GGAGAGCA
CCGCTAGTGGCTATAGCCAACGTTCTGACGATCAGGACACGGGCTCCGAACCATCAAGCC
GCGGCGCCTCTGTGAGGACGCGGCGCAGAGGGCAACGAGACGGCCCTGGAGGGTATATAT
TCTCTTCTGACCAAGGTACAGCTCACCTTAGCCAGCATAATACCCAGACAAACAACACTA
CGGAAGTGTTGATGCGAACGTCGGTACTGCCAAGCAATGACCACGGCACACCAGATCTGC
CTGCAGAGACGAAGAAGAAGCTGGCGTACCAGATGCGCCCCACTCAAAAGAACAAGAGTC
GCTACCTTTCCGCGAAGGTCCACAACATGAAACACAAGATCGTTCAATGTTTGCAGCGAG
GTGCAGGGCACTACTTGAGAGAGCAGCACGCTCTGCCGCTGTGGAAAAACACCTTTCCTA
AGCCCAGGTACTCCGACGCTTGTGTGGTGAAGTTCGAGAGCGTCAACACAGCGATTGTTG
CAGCCAACATGTTCATAGGGTGTAACTACCCCACCTTAAGCTCGTTCGGAGTCACGGACA
AGTACGACGCTTACCTGGACATGGTTGACGGACTCAACTGCAACCTCGACACCGTGACGT
TCGACCCTGCTAAGGTGCGTTCTCTGCCGAAGAAATCAGAGTATAACCAGCCGCTTATAC
AGTCCCAAGTGCCCGGGCCTATGGCATCTACTCTGCAAAGCATTCTTATGGCCGCCACCA
AGCGCAACTGCAATGTCACGCAGATGAGAGAGCTTCCGACCCTGGACTCAGCGGCAATGA
ACGTGGAGGCTTTTAAAAAATTTGCCTGCAAGGACACCGACCTGTGGACTGAGTTTGCAG
AAAAACCCGTGAGGTTGTCGCCCGGTCAAATCGAAGAGTACGTTTTTCATCTACAAGGGG
CTAAGGCCAATGTGATGCACAGCAGAGTCGAAGCCGTATGCCCTAACCTCTCGGAGGTGG
CTATGGATAGGTTCACACTGGATATGAAACGCGACGTTAAAGTGACGCCAGGCACGAAAC
ACGTAGAGGAGAGACCTAAGGTCCAAGTGATTCAAGCGGCCGACCCTATGGCCACCGCGT
ACTTGTGCGCTATCCACAGAGAACTAGTCCGAAGATTGAAAGCCGTCCTGAAACCGTCCA
TACATGTGCTGTTCGATATGAGTTCTGAGGACTTCGACGCTATCGTGGGCCACGGGATGA
AGTTGGGCGACAAGGTGCTGGAAACGGACATCTCTTCATTCGACAAGAGCCAGGACCAGG
CCATGGCGGTTACGGCGCTGATGCTGCTAGAAGATTTGGGAGTAGAAGAAGACCTCCTGA
CCCTCATCGAGGCGTCCTTCGGCGACATCACTTCTGTCCACCTGCCTACAGGCACCAGGT
TCCAGTTTGGATCGATGATGAAGTCCGGGCTTTTTCTGACGCTGTTCGTGAACACGTTGC
TTAACATCACCATAGCCGCTCGAGTCTTACGGGAGCAGCTGGCTGACACCAGGTGCGCCG
CGTTTATTGGCGACGACAACGTCATAACCGGAGTGGTGTCCGATGATATGATGGTGGCCA
GGTGCGCGTCCTGGCTGAACATGGAAGTGAAGATCATGGACATGGAAATCGGCAATAGGA
GTCCTTATTTTTGTGGCGGCTTCCTGTTACTCGACACGGTAACAGGCACTGTAAGCCGAG
TGTCGGACCCTGTAAAACGCCTGATGAAAATGGGAAAACCGGCCCTGAACGATCCAGAAA
CGGATGTGGACAGATGCCGCGCATTGCGCGAAGAAGTGGAAAGCTGGTACAGAGTGGGGA
TCCAGTGGCCACTGCAGGTGGCCGTAGCTACTCGCTACGGTGTAAACCATCTGCCGTTAG
CCACAATGGCAATGGCCACGCTCGCCCAAGATCTGAGATCGTACTTGGGCGCGCGAGGGG
AGTACGTATCCCTCTACGCCTAACCTTAATATTTTCTGCATCATACTCTCAACCAACCAT
GTTTCCCATGCAATTCACAAACTCAGCCTATCGCCAGATGGAGCCCATGTTCGCACCGGG
TCCTCGAGGACAAGTACAGCCGTACCGGCCGCGCACTAAGCGTCGCCAAGAGCCGCAAGT
CGGCAACGCTGCTATTGCTGCCCTCGCGAACCAGATGAGCGCGCTCCAGCTACAGGTGGC
TGGACTTGCCGGCCAGGCAAGGGTGGATCGTCGTGGACCAAGACGTGTTCAGAAAAGCAA
GCAGAAGAAGAAGAATCCCTCCAACGGAGAAAAACCCAAGGAGAAGAAGAAGAAGCAAAA
ACAACAGGAGAAGAAAGGGAGCGGTGGCGTAA---TCAAAAAACCACGGAACCGGCCCGG
AAAGGAGGTAAGGATCTCCGTAAAGCGTGCCCGACAGAGCACCTTCCCCGTGTACCATGA
CGGTGCTATATCCGGCTACGCTGTGCTGATTGGTTCTCGCGTGTTTAAGCCAGCGCACGT
GAAGGGTAAGATCGACCACCCCGAGCTGGCGGACATCAAGTTCCAGGTCGCCGAGGACAT
GGACCTCGAAGCAGCTGCTTACCCTAAGAGTATGCGAGACCAGGCGGCTGAACCAGCAAC
CATGATGGACGGAGTGTATAACTGGGAGTACGGCACTATCAGAGTGGAGGACAATGTCGT
AATTGACGCGAGCGGCAGAGGTAAGCCGGGTGACAGTGGAAGGGCCATTACCGACAACTC
AGGAAAGGTTGTTGGCATTGTCCTCGGAGGGGGACCCGACGGCAGGCGCACACGCCTCTC
CGTGATAGGTTTCGACAAGAAGATGAAGGCTAGAGAGATCGCCTACAGCGAGGCCATACC
TTGGACACGTGCTCCAGCCCTCCTGCTGCTGCCCATGGTCATCGCCTGTACCTACAACTC
CAACACCTTTGATTGCTCCAAACCGTCCTGCCAGGACTGTTGTATCACTGCTGAACCAGA
GAAGGCCATGGCTATGTTGAAGGACAACCTGAACGACCCGAACTATTGGGACCTACTCAT
TGCCGTCACCACCTGCAATTCCGCCCGGAAAAAGAGGGCTGTGTCTGCGTCGCCTGCCGC
CGTTTACGACACACAAATCCTCGCCGCCCACGCAGCTGCCTCTCCGTACAGGGCGTATTG
CCCCGACTGTGATGGAACTGCCTGCATCTCGCCGATAGCTATTGACGAGGTGGTAAGCAG
CGGTAGCGACCACGTCCTCCGCATCCGGGTCGGTTCTCAATCGGGAGTGACCGCTAAAGG
CGGTGCGGCGGGTGAAACATCTCTGCGATACCTGGGAAGGGACGGTAAGGTGCACGCCGC
GGACAACACGCGGCTTGTGGTGCGCACCACTGCAAAGTGCGATGTGCTGCAGGCCACCGG
CCACTACATCCTGGCCAGCTGCCCAGAGGGGCAGAGTATTACTGTTGCGGCCACACTGGA
CGGCACCCGCCACCAATGCACCACGGTTTTCGAACATCAAGTAACGGAGAAGTTCACCAG
AGAACGCAGCAAGGGCCACCACTTGTCCGACCTGACCAAGAAGTGCACCAGATTTTCCAC
CACCCCGAAGAAGTCCGCCCCCTACCTCGTTGACGTGTACGACGCTCTGCCGATTTCCGT
AGAGATTAGCACCGTTGTAACATGCAACGACAATCAGTGCACAGTGAGGGTGTCACCCGG
TACCACAGTGAAATTCGATAAGAAGTGCAAGAGCGCTGCCCAAGCGACCGTTACCTTTAC
CAGCGACTCCCAGACGTTTACGTGTGAGGAGCCGGTTCTGACGGCCGCCAGTATCACCCA
GGGCAAGCCGCACCTTAGATCATCTATGTTGCCCAGCGGAGGCAAGGAAGTGAAGGCGAG
GATCCCATTCCCGTTCCCGCCAGAGACCGCGACCTGCAGAGTAAGTGTCGCCCCGCTGCC
GTCGATCACCTATGAGGAAAGCGACGTTCTGCTGGCCGGTACCGCGAAGTACCCCGTGCT
GCTGACTACACGGAACCTTGGTTTCCACAGCAATGCCACATCCGAATGGATCCAGGGTAA
GTACTTGCGCCGTATCCCGGTCACGCCCCAAGGGATCGAACTAACGTGGGGAAATAACGC
ACCGTTGCACTTCTGGTCATCTGTTAGGTACGCATCTGGGGACGCCGACGCGTACCCTTG
GGAACTTCTGGTGCACCACACCAAGCACCATCCGGAGTACGCGTGGGCGTTTGTAGGAGT
TGCATGTGGTCTGCTGGTTATTGCAGTATGCATGTTCGCGTGCGCATGCAACAGAGTGCG
GTACTCTTTGGTCGCCAACACGTTCAACCCGAACCCACCACCACTGACCGCACTGACTGC
AGCATTGTGCTGCATACCTGGGGCTCGTGCGGACCAACCCTACCTGGACATCATTGCCTA
CCTGTGGACCAACAGCAAAGTGGCCTTCGGGCTGCAATGCGCGGCGCCCGTGGCTTGCGT
GCTCATCGTCACATACGCCCTTAGACACTGCAGACTGTGCTGCAAGTCTTTTTTAGGGGT
AAGAGGGTGGTCAGCTCTGCTGGTCATCCTTGCGTATGTACAGAGCTGCAAGAGCTACGA
ACACACCGTGGTGGTCCCAATGGACCCGAGAGCCCCGTCGTACGAAGCAGTGATAAACCG
GAATGGGTATGATCCCTTGAAGCTGACCATTGCAGTGAACTTTACCGTCATCTCACCAAC
TACAGCTCTGGAATACTGGACTTGCGCAAGTGTCCCTATCGTCGAGCCGCCCCATGTGGG
CTGCTGCACGTCGGTGTCCTGCCCCTCCGACCTCTCCACACTGCACGCGTTCACCGGCAA
AGCCGTCTCCGACGTGCACTGCGATGTGCACACAAACGTGTACCCCTTGTTGTGGGGTGC
GGCTCATTGCTTCTGCTCCACCGAGAATACACAAGTCAGCGCGGTGGCTGCCACCGTCTC
TGAATTTTGTGCTCAGGACTCAGAGCGCGCCGAAGCGTTTAGCGTTCACAGCAGCTCAGT
CACTGCAGAGGTTCTGGTGACGCTTGGTGAAGTGGTGACGGCAGTCCACGTTTACGTGGA
CGGGGTAACATCTGCCAGGGGTACCGACCTCAAGATCGTGGCTGGGCCAATAACAACTGA
CTACTCCCCGTTCGATCGCAAAGTAGTCCGTATCGGCGAAGAGGTCTATAACTACGACTG
GCCTCCTTACGGGGCTGGTCGACCAGGCACATTCGGGGATATTCAAGCTAGGTCAACCAA
CTATGTCAAGCCCAATGATCTGTACGGGGATATCGGAATCGAAGTACTGCAGCCGACTAA
TGACCATGTGCACGTGGCTTACACGTATACGACCTCCGGGTTACTGCGTTGGCTGCAGGA
CGCTCCGAAGCCACTTAGTGTCACAGCACCGCACGGTTGTAAGATCAGTGCCAACCCGCT
CCTGGCCCTCGATTGTGGGGTTGGCGCCGTCCCCATGTCCATCAACATTCCGGACGCGAA
GTTCACCCGCAAATTGAAGGATCCGAAACCATCGGCCCTGAAATGCGTGGTGGACAGTTG
CGAGTACGGGGTGGACTACGGGGGCGCCGCCACGATCACCTATGAGGGCCACGAGGCTGG
GAAGTGCGGGATCCATTCCCTGACACCAGGAGTCCCTCTGAGAACATCAGTGGTCGAAGT
GGTTGCCGGCGCTAACACCGTCAAAACGACCTTCTCCTCACCCACGCCCGAGGTCACACT
CGAGGTAGAGATCTGTTCGGCAATGGTGACGTGCGCCAGTGAGTGCACTCCACCGAAGGA
ACATGTAGTCGCAACCAGGCCTCGCCATGGCAGCGACACTGGAGGCTACATCTCCGGGCC
CGCAATGCGCTGGGCCGGTGGGATTGTAGGGACCTTAGCGGTCCTGTTCCTCATCCTTGC
CGTTACCTACTGCGTGGTGAAGAAGTGC
>SAV3-4-SF/10_KC122923_2010_Norway_SAV3
AGACTGCGTTTCCAGGGTTCGAAGTGGTGGCCAGCAACAGGTCGTCCAACGACCATGCCG
CCGCCAGAGCTTTCTCCCACTTGGCTACCAAGTGGATTGAGCGCGACATCGATGGCCGTC
AGGTCATCGTTGCCGATATAGGGAGCGCACCAGCGAGAAGAGTCGGGGCACCCGACAATG
TCACATACCACAGTGTGTGTCCTCGCAAATGCGCTGAAGACCCTGAGAGGCTGGCTTCTT
ATGCCAGGAAACTCGTCAGGGCTGTGGAGAGAGGAGATGGGCACCTCGTCAGTGACAGAA
TCACTGACCTGAAGGATGTCCTGGAGAACCCGGACACGTCACTGGAAACCACCAGTATCT
GCCTGAACGACGACGTGAGTTGTAAAGTAAAGGCCGATATTGCAGTGTACCAGGACGTGT
ACGCAGTCGATGCACCGTCTACCATTTACGCTCAAGCCGACAAAGGCACGCGAGTGGTAT
ACTGGATCGGGTTCGAGCCGTTCGTGTTCCACACGGACGCTATGGCGGGAAGCTTCCCGC
TATATGACGCCAACTGGAGCGACTCGGCGGTACTGGCAGCAAAAAACCTGCCACTGTGCT
ACTCAGGGTTATCGGAGGATTCCATTAACTGGAGATTCCGTTTCCGTGATAAGCCACTGG
TACCGTCTGGAGAAATCCATTACTCGGTGGGTAGCACCCACTACGTTGAGGACCGAGACA
AGCTGAAAAGCTGGCACCTGCCTTCTACCTTCCACTTCGTGGCACCCAACAAGTACACAT
GCCGTTGTGATACGGTGGTGAGCTGTGGTGGCTACGTCGTAAAGAAGATCACGATCTGTG
AGGGCATCGTTGGTAGACCCGCGAATGAGGAATTGGCCACTTCGTACCACCGTGATGGAG
TGGTGGTGACCAAGTTCTCTGACACGATCAACCACGAACAGGTGTCATTCCCAGTGGTGA
CCTACATCCCTGCCGTCATCTGTGACCAGATGACCGCCATGACGGCTAACCCCGTCAAAT
ACCCGGATGTCGTTAAACTGCTGGTAGGACTCAACCAGAGGATCGTGGTCAACGGGACCA
CCGTCCGGAACGTCAACTCCATGGATAACTCGCTGATTCCCGTATTCGCTCGCGCATTGT
GCAGCTGGGCAGACGAAGTTCGGCGGGACATGGAGGACGAACAAGACATGTATGGTATTA
CGTCTGTCACCACATGGATCTGTATCTGCAGAGCGTACGATAAACGCCAGCAGCATACCT
TCTACCGCAGGCCCAAGCAGTCCTCAGGCATATACGTGCCTGCCAAGTTTACAGGATCGC
TGAGAGCCTCCCTCTCCGCCACCTACCTCAACCTGCCTCTGAAGCAACTGCTGCTTAACA
CGCTCAAACGCGCGATCAAACCTATGGATCAGGCCATCGCAGATGAGACAGAAGCACGCG
CACACGACGCGGCTGAAGTGCATGAGTTGACAGAGGAAGAGGGTAGACAACAGGCCGCCA
ACCCTAGTTACATCGCAGACGTGCTAGATCAGGATGACGTA---GAGGAGGTCGACGACG
TAATGTCTGATGTGGACCTTGGCGAAGAAGACGGGGTGGGTGCCACCATCATCGACTGCC
ACAGAGGTACCGTGAAAGTGATCACGGCGTTCAGTGACAATACTATGGGAGAATACTTAG
TACTATCCCCGGTAACTGTGTTGCGCACCAGGAAACTGGCCGTATTGCTTGGACCGCTCG
CAGACGAAGTGATGCAGTATGTCCACAAGGGCCGGACCGGACGTTATGCCATCGAGAAGA
ACAACTTGAAGGTACTCATTCCTACGGGAGTGTCCCTCAAGACGGCTCACTTCCAGGCCC
TTGCTGAAAGTGCCACCTTGACCTACAACGACTACCTGTTCACATGCCGCACGCTCGATC
AGCTGGCAACAAGAGGACCTGCAAAAAACACTGACGAAGTCTACTACAAGCTTGTCGACG
CCGCTAAGGCGAAGGACGAATACGTTTACGAATTGTCCTCCAAGCAATGCGTCAAAAAGG
AAGACGCAACAGGCACAGTCCTTCAAGGGGACATATGCAATCCGCCCTACCACCAGTTTG
CCTATGAGGCGCTGCGTAAAAGGCCGGCTCACACACACGACGTCCACACGATTGGCATCT
ACGGGGTTCCGGGTGCAGGAAAAACCGCTATCATCACAACCGAAGTAACTACACGCGACT
TGGTCGCTAGTGGAAAAAAGGAGAACTGTGAAGACATCAAGCGGTGCGTGTTGGAGAGAC
GCGGCTTAAAAATAGCCGCACGTACGGTTGACTCGCTGCTTTACGGTGCATACCGAGGAG
CGGTCGACACGCTGTACGTTGACGAGGCTTACGCCTGTCACTCGGGCACCCTGCTCGCCT
TGATCGCTGCGGTAAGACCGACGGGAAAGGTGGTGCTGTGTGGTGACCCTAAACAAGTCG
GATGTGTAAACCAGCTCCAAATGCGGATGCATTACAACCACGAGATCAGTGATCACGTTC
TGCGGAAGAACATCTCCCGCCGTTGCACTCACACGCTTACGGCCATCGTTTCAAACCTCA
ACTATGAAGGTAGAATGAAGACTACGAACCCGTGCAAGAAGCCGGTACTAATTGACACTA
CCGGATCTACCAAGCCTGACAAAGAAGCGTTGGTATTGACGTGCTTCCGCGGGTGGGTCA
AAGACCTAAAAATTCTCTACCCTCATAATGAGCTCATGACTGCGGCTGCCTCACAGGGTC
TGACTCGTGAAAAAGTGTACGCCGTTCGCTGCCGCGTCACGTCGAACCCACTCTACGAGC
CGACCTCTGAGCACATTACCGTTCTTTTGACGCGCACCAATGACGAACTGGTCTGGAAGA
CACTGCCGAACGACCCGCTGATCCCTATACTCTCCAAGCCGCCGAAAGGAGATTACTCCG
CTACCATGGAGGATTGGGAGGATGAGCACAATGGTATCTTGGCGGCCCTCAGAGAAGCGT
GTGTCCCACGGATGAACTTCGCGCACGGGAAGCGTAACACCTGTTGGGCAGTTACAAGCA
GCCGGGTGTTGCATGAGGCAGGCGTCCTGATAACACCGGAGGATTACAACCGCATCTTTC
CGGCATTCCGAGAGGACAAGCCGCACTCGGCCTTGGCAGCCTTGGATGCTGTCGCTACTC
TCGTGTGGGGCTTGGATACGTCCTCGGGCATCCTGAGTGGAAAGGGTAGTTTCATGCGCC
TGGAGAACAGCCATTGGAGTAACTCCAACAGAGGGTATGAGTACGGCCTCAACCTGGAAG
CACTGGAAGGCTATGAGATCGCCAATCCACGCATGATCAAAGCGCTTAAACAACGGCGCG
GGCGCGAATGTTACGACACTGAAACGGGGAAGCTGGTGCCTATGGATCCTGCTAGGGTCC
AAGTGCCGATTAACCGGGTCGTGCCCCATGTGTTGGTGGATACCTCTGCAGCGGCCAAAC
CAGGCTTCCTAGAAAATAGGCTCACAGTTGACAGATGGGACCAAGTGCACAGCTTCAAAA
CGAGAGCAGCTGTCAAGTTCGCAGAGCTGACGAAGCGCGTCTCGTACAACTCAGTTCTTG
ACCTTGGGGCTGCCCCGGGTGGAGTAACCGACTACTGCGTGAAGAAGGGAAAGACCGTCA
CATGTGTCTCTGAACAGTGGGATTCTAAGCCGAGAGGTGCTGTGGTCGTTACAGCCGATA
TTAACGGCCCACTCAACAATCTAGGCATCTTCGACCTGGTGTTTTGTGACGCAGCCGGAC
CACGACGCTATCACCACTACGCGCAGTGCGAAGACCATGCCGTGCTGTTCACCTCAGCAT
GCAAACATGGGGTGGAGCGCACGGCCAAGGGCGGAGTGTTCATCGTGAAGGCGTACGGGA
TGGCGGACCGTCGAACAGAGAGGGCGGTGGAATGCACAGCGAGGTATTTCAAGTCCGTCT
CGGTCGAAAAACCCGTCTCTTCCCGTATAACCAACGTGGAAGTTTTCTTCAAGTTCTCCG
GCCGGTGTCGCCCGCTCGCTCGTTCTATTGCACACCTGGGCCCTCAACTGACCGACATCT
ACGCTCGCACGAGGAAGGCGTACAAAATGCTGGCGAGGGGAGGTGTTGCCGACAAGGTGA
AAGTGGCGGAGATCCTCAACTCGATGGTGGGAGCTGCACCGGGTTACAGAGTCCTCAACA
GGAACATCATCACTGCCGAAGAGGAAGTCTTGGTTAACGCCGCTAACAGTAACGGCAGAC
CCGGCGATGGTGTGTGTGGTGCGCTCTACGGCGCGTTCGGGGACGCATTCCCCAACGGTG
CGATCGGCGCGGGAAACGCGGTCTTGGTCCGAGGACTCGAGGCCACCATCATACACGCAG
CCGGAGCTGACTTCAGAGAAGTCGACGAAGAAACCGGCGCGCGACAGCTAAGAGCAGCAT
ACCGTGCGGCGGCTAACCTAGTCACTGCCAACGGTATCACCAGTGCTGCCATCCCCTTGC
TGAGTACACACATCTTCTCCAACGGTCGAAACAGACTGGAACAGTCCTTCGGCGCATTGG
TGGAGGCGTTCGACACGACAGAATGCGACGTCACCATCTATTGCTTGGCCAACAACATGG
CCGTAAGGATTCAGCAACTGATCGACGATCACGCCCGCGAAGAGTTCGACGAGGAGGTGG
TTGTAGAAGAGGAAGAGGAACATGAAGCTGATGCGATGAGTGATACGGAGACGCTGTCCA
GTTTCGGTGACGAAACGGTGTGGGTGCCCAAACATAGCACTCTAGCTGGAAGGCCAGGAT
ATAGTGCCTCTTACGGCGACCGCAGATCCCTTTTTGTCGGCACGAAGTTCCACCGCGCCG
CAGTTGCTATGTCGTCAATTGAAGCGGCTTGGCCTAAGACCAAAGAAGCCAACGCCAAAC
TCATCGAGTACATACGAGGGCAACACCTCGTCGACGTCCTAAAGAGCTGTCCGGTCAACG
ACATACCTGTAGGCAGACCGCCTTCTAGCCTGCCCTGCGGCTGTATTTATGCCATGACCC
CGGAACGGGTCACAGTGCTGAAGCAAAGGCCGCAGGAAGGTTTTGTGGTATGCAGCGCAT
TCAAACTGCCGCTCACTAACATCCAAGATGTCACCAAAGTGGAGTGCACGGTGAGAGCAC
CTGCAGAAGAACCTAGACCCGTGCGCTATCTGCAAGAGAGACGCCCAGTCCAGGCCGCCG
TGGGGCAACCTAGGCCGGCAACTGTGGCTGCCAGAGTCGCCGCGAGTCATGCAGCCAGTG
GGACCAGCACAGCCACGAGCCGCCACACACCCGCGCCGGGCTCGGTGCGGGTGCGCCTGC
TGCCGCCAAGAGACGGTACGGTATCCCGCAGCTCTCGCACGGGTTCGCAGTCCAGCGTCA
CCTCATCAGCGGGATCCATACTGCCAGTGCCCCGAAGGGCGCCAGTTACGCCAGCGGCAT
CATTGGCGGGCAGCGTCCACGGC---CATAGTGTACGCAGCGCCCCTGCCA---TGAGGG
CCGCCAGCACAGGTGCCAGAAGCGTGCGCAGTGTCCAGTCCGGTTCAGCCGGGCATAGA-
-----------------------ACTGACGTCGCCAGCGTCGCCGGCTCAGCGGGGC---
------------------------------------TGCCTAGAGGGCTAACACGGGACC
AGTTCGGCGCCGTGAGAGCTAGGGCCCGCAGGGACTTAGAGCTGGAGGGATCAGAGCATG
GCAGTCAGACTAGCTTCCGTTCCGGCTCGCTGATGGT---------------GGAGAGCA
CCGCTAGTGGCTATAGCCAACGTTCTGACGATCAGGACACGGGCTCCGAACCATCAAGCC
GCGGCGCCTCTGTGAGGACGCGGCGCAGAGGGCAACGAGACGGCCCTGGAGGGTATATAT
TCTCTTCTGACCAAGGTACAGCTCACCTTAGCCAGCATAATACCCAGACAAACAACACTA
CGGAAGTGTTGATGCGAACGTCGGTACTGCCAAGCAATGACCACGGCACACCAGATCTGC
CTGCAGAGACGAAGAAGAAGCTGGCGTACCAGATGCGCCCCACTCAAAAGAACAAGAGTC
GCTACCTTTCCGCGAAGGTCCACAACATGAAACACAAGATCGTTCAATGTTTGCAGCGAG
GTGCAGGGCACTACTTGAGAGAGCAGCACGCTCTGCCGCTGTGGAAAAACACCTTTCCTA
AGCCCAGGTACTCCGACGCTTGTGTGGTGAAGTTCGAGAGCGTCAACACAGCGATTGTTG
CAGCCAACATGTTCATAGGGTGTAACTACCCCACCTTAAGCTCGTTCGGAGTCACGGACA
AGTACGACGCTTACCTGGACATGGTTGACGGACTCAACTGCAACCTCGACACCGTGACGT
TCGACCCTGCTAAGGTGCGTTCTCTGCCGAAGAAATCAGAGTATAACCAGCCGCTTATAC
AGTCCCAAGTGCCCGGGCCTATGGCATCTACTCTGCAAAGCATTCTTATGGCCGCCACCA
AGCGCAACTGCAATGTCACGCAGATGAGAGAGCTCCCGACCCTGGACTCAGCGGCAATGA
ACGTGGAGGCTTTTAAAAAATTTGCCTGCAAGGACACCGACCTGTGGACTGAGTTTGCAG
AAAAACCCGTGAGGTTGTCGCCCGGTCAAATCGAAGAGTACGTTTTTCATCTACAAGGGG
CTAAGGCCAATGTGATGCACAGCAGAGTCGAAGCCGTATGCCCTAACCTCTCGGAGGTGG
CTATGGATAGGTTCACACTGGATATGAAACGCGACGTTAAAGTGACGCCAGGCACGAAAC
ACGTAGAGGAGAGACCTAAGGTCCAAGTGATTCAAGCGGCCGACCCTATGGCCACCGCGT
ACTTGTGCGCTATCCACAGAGAACTAGTCCGAAGATTGAAAGCCGTCCTGAAACCGTCCA
TACATGTGCTGTTCGATATGAGTTCTGAGGACTTCGACGCTATCGTGGGCCACGGGATGA
AGTTGGGCGACAAGGTGCTGGAAACGGACATCTCTTCATTCGACAAGAGCCAGGACCAGG
CCATGGCGGTTACGGCGCTGATGCTGCTAGAAGATTTGGGAGTAGAAGAAGACCTCCTGA
CCCTCATCGAGGCGTCCTTCGGCGACATCACTTCTGTCCACCTGCCTACAGGCACCAGGT
TCCAGTTTGGATCGATGATGAAGTCCGGGCTTTTTCTGACGCTGTTCGTGAACACGTTGC
TTAACATCACCATAGCCGCTCGAGTCTTACGGGAGCAGCTGGCTGACACCAGGTGCGCCG
CGTTTATTGGCGACGACAACGTCATAACCGGAGTGGTGTCCGATGATATGATGGTGGCCA
GGTGCGCGTCCTGGCTGAACATGGAAGTGAAGATCATGGACATGGAAATCGGCAATAGGA
GTCCTTATTTTTGTGGCGGCTTCCTGTTACTCGACACGGTAACAGGCACTGTAAGCCGAG
TGTCGGACCCTGTAAAACGCCTGATGAAAATGGGAAAACCGGCCCTGAACGATCCAGAAA
CGGATGTGGACAGATGCCGCGCATTGCGCGAAGAAGTGGAAAGCTGGTACAGAGTGGGGA
TCCAGTGGCCACTGCAGGTGGCCGTAGCTACTCGCTACGGTGTAAACCATCTGCCGTTAG
CCACAATGGCAATGGCCACGCTCGCCCAAGATCTGAGATCGTACTTGGGCGCGCGAGGGG
AGTACGTATCCCTCTACGCCTAACCTTAATATTTTCTGCATCATACTCTCAACCAACCAT
GTTTCCCATGCAATTCACAAACTCAGCCTATCGCCAGATGGAGCCCATGTTCGCACCGGG
TCCTCGAGGACAAGTACAGCCGTACCGGCCGCGCACTAAGCGTCGCCAAGAGCCGCAAGT
CGGCAACGCTGCTATTGCTGCCCTCGCGAACCAGATGAGCGCGCTCCAGCTACAGGTGGC
TGGACTTGCCGGCCAGGCAAGGGTGGATCGTCGTGGACCAAGACGTGTTCAGAAAAGCAA
GCAGAAGAAGAAGAATCCCTCCAACGGAGAAAAACCCAAGGAGAAGAAGAAGAAGCAAAA
ACAACAGGAGAAGAAAGGGAGCGGTGGCGTAA---TCAAAAAACCACGGAACCGGCCCGG
AAAGGAGGTAAGGATCTCCGTAAAGCGTGCCCGACAGAGCACCTTCCCCGTGTACCATGA
CGGTGCTATATCCGGCTACGCTGTGCTGATTGGTTCTCGCGTGTTTAAGCCAGCGCACGT
GAAGGGTAAGATCGACCACCCCGAGCTGGCGGACATCAAGTTCCAGGTCGCCGAGGACAT
GGACCTCGAAGCAGCTGCTTACCCTAAGAGTATGCGAGACCAGGCGGCTGAACCAGCAAC
CATGATGGACGGAGTGTATAACTGGGAGTACGGCACTATCAGAGTGGAGGACAATGTCGT
AATTGACGCGAGCGGCAGAGGTAAGCCGGGTGACAGTGGAAGGGCCATTACCGACAACTC
AGGAAAGGTTGTTGGCATTGTCCTCGGAGGGGGACCCGACGGCAGGCGCACACGCCTCTC
CGTGATAGGTTTCGACAAGAAGATGAAGGCTAGAGAGATCGCCTACAGCGAGGCCATACC
TTGGACACGTGCTCCAGCCCTCCTGCTGCTGCCCATGGTCATCGCCTGTACCTACAACTC
CAACACCTTTGATTGCTCCAAACCGTCCTGCCAGGACTGTTGTATCACTGCTGAACCAGA
GAAGGCCATGGCTATGTTGAAGGACAACCTGAACGACCCGAACTATTGGGACCTACTCAT
TGCCGTCACCACCTGCAATTCCGCCCGGAAAAAGAGGGCTGTGTCTGCGTCGCCTGCCGC
CGTTTACGACACACAAATCCTCGCCGCCCACGCAGCTGCCTCCCCGTACAGGGCGTATTG
CCCCGACTGTGATGGAACTGCCTGCATCTCGCCGATAGCTATTGACGAGGTGGTAAGCAG
CGGTAGCGACCACGTCCTCCGCATCCGGGTCGGTTCTCAATCGGGAGTGACCGCTAAAGG
CGGTGCGGCGGGTGAAACATCTCTGCGATACCTGGGAAGGGACGGTAAGGTGCACGCCGC
GGACAACACGCGGCTTGTGGTGCGCACCACTGCAAAGTGCGATGTGCTGCAGGCCACCGG
CCACTACATCCTGGCCAGCTGCCCAGAGGGGCAGAGTATTACTGTTGCGGCCACACTGGA
CGGCACCCGCCACCAATGCACCACGGTTTTCGAACATCAAGTAACGGAGAAGTTCACCAG
AGAACGCAGCAAGGGCCACCACTTGTCCGACCTGACCAAGAAGTGCACCAGATTCTCCAC
CACCCCGAAGAAGTCCGCCCCCTACCTCGTTGACGTGTACGACGCTCTGCCGATTTCCGT
AGAGATTAGCACCGTTGTAACATGCAACGACAATCAGTGCACAGTGAGGGTGTCACCCGG
TACCACAGTGAAATTCGATAAGAAGTGCAAGAGCGCTGCCCAAGCGACCGTTACCTTTAC
CAGCGACTCCCAGACGTTTACGTGTGAGGAGCCGGTTCTGACGGCCGCCAGTATCACCCA
GGGCAAGCCGCACCTTAGATCATCTATGTTGCCCAGCGGAGGCAAGGAAGTGAAGGCGAG
GATCCCATTCCCGTTCCCGCCAGAGACCGCGACCTGCAGAGTAAGTGTCGCCCCGCTGCC
GTCGATCACCTATGAGGAAAGCGACGTTCTGCTGGCCGGTACCGCGAAGTACCCCGTGCT
GCTGACTACACGGAACCTTGGTTTCCACAGCAATGCCACATCCGAATGGATCCAGGGTAA
GTACTTGCGCCGTATCCCGGTCACGCCCCAAGGGATCGAACTAACGTGGGGAAATAACGC
ACCGTTGCACTTCTGGTCATCTGTTAGGTACGCATCTGGGGACGCCGACGCGTACCCTTG
GGAACTTCTGGTGCACCACACCAAGCACCATCCGGAGTACGCGTGGGCGTTTGTAGGAGT
TGCATGTGGTCTGCTGGTTATTGCAGTATGCATGTTCGCGTGCGCATGCAACAGAGTGCG
GTACTCTTTGGTCGCCAACACGTTCAACCCGAACCCACCACCACTGACCGCACTGACTGC
AGCATTGTGCTGCATACCTGGGGCTCGTGCGGACCAACCCTACCTGGACATCATTGCCTA
CCTGTGGACCAACAGCAAAGTGGCCTTCGGGCTGCAATGCGCGGCGCCCGTGGCTTGCGT
GCTCATCGTCACATACGCCCTTAGACACTGCAGACTGTGCTGCAAGTCTTTTTTAGGGGT
AAGAGGGTGGTCAGCTCTGCTGGTCATCCTTGCGTATGTACAGAGCTGCAAGAGCTACGA
ACACACCGTGGTGGTCCCAATGGACCCGAGAGCCCCGTCGTACGAAGCAGTGATAAACCG
GAATGGGTATGATCCCTTGAAGCTGACCATTGCAGTGAACTTTACCGTCATCTCACCAAC
TACAGCTCTGGAATACTGGACTTGCGCAAGTGTCCCTATCGTCGAGCCGCCCCATGTGGG
CTGCTGCACGTCGGTGTCCTGCCCCTCCGACCTCTCCACACTGCACGCGTTCACCGGCAA
AGCCGTCTCCGACGTGCACTGCGATGTGCACACAAACGTGTACCCCTTGTTGTGGGGTGC
GGCTCATTGCTTCTGCTCCACCGAGAATACACAAGTCAGCGCGGTGGCTGCCACCGTCTC
TGAATTTTGTGCTCAGGACTCAGAGCGCGCCGAAGCGTTTAGCGTTCACAGCAGCTCAGT
CACTGCAGAGGTTCTGGTGACGCTTGGTGAAGTGGTGACGGCAGTCCACGTTTACGTGGA
CGGGGTAACATCTGCCAGGGGTACCGACCTCAAGATCGTGGCTGGGCCAATAACAACTGA
CTACTCCCCGTTCGATCGCAAAGTAGTCCGTATCGGCGAAGAGGTCTATAACTACGACTG
GCCTCCTTACGGGGCTGGTCGACCAGGCACATTCGGGGATATTCAAGCTAGGTCAACCAA
CTATGTCAAGCCCAATGATCTGTACGGGGATATCGGAATCGAAGTACTGCAGCCGACTAA
TGACCATGTGCACGTGGCTTACACGTATACGACCTCCGGGTTACTGCGTTGGCTGCAGGA
CGCTCCGAAGCCACTTAGTGTCACAGCACCGCACGGTTGTAAGATCAGTGCCAACCCGCT
CCTGGCCCTCGATTGTGGGGTTGGCGCCGTCCCCATGTCCATCAACATTCCGGACGCGAA
GTTCACCCGCAAATTGAAGGATCCGAAACCATCGGCCCTGAAATGCGTGGTGGACAGTTG
CGAGTACGGGGTGGACTACGGGGGCGCCGCCACGATCACCTATGAGGGCCACGAGGCTGG
GAAGTGCGGGATCCATTCCCTGACACCAGGAGTCCCTCTGAGAACATCAGTGGTCGAAGT
GGTTGCCGGCGCTAACACCGTCAAAACGACCTTCTCCTCACCCACGCCCGAGGTCACACT
CGAGGTAGAGATCTGTTCGGCAATGGTGACGTGCGCCAGTGAGTGCACTCCACCGAAGGA
ACATGTAGTCGCAACCAGGCCTCGCCATGGCAGCGACACTGGAGGCTACATCTCCGGGCC
CGCAATGCGCTGGGCCGGTGGGATTGTAGGGACCTTAGCGGTCCTGTTCCTCATCCTTGC
CGTTACCTACTGCGTGGTGAAGAAGTGC
>SAV3-5-H/10_KC122920_2010_Norway_SAV3
AGACTGCGTTTCCAGGGTTCGAAGTGGTGGCCAGCAACAGGTCGTCCAACGACCATGCCG
CCGCCAGAGCTTTCTCCCACTTGGCTACCAAGTGGATTGAGCGCGACATCGATGGCCGTC
AGGTCATCGTTGCCGATATAGGGAGCGCACCAGCGAGAAGAGTCGGGGCACCCGTCAATG
TCACATACCACAGTGTGTGTCCTCGCAAATGCGCTGAAGACCCTGAGAGGCTGGCTTCTT
ATGCCAGGAAACTCGTCAGGGCTGTGGAGAGAGGAGATGGGCACCTCGTCAGTGACAGAA
TCACTGACCTGAAGGATGTCCTGGAGAACCCGGACACGTCACTGGAAACCACCAGTATCT
GCCTGAACGACGACGTGAGTTGTAAAGTAAAGGCCGATATTGCAGTGTACCAGGACGTGT
ACGCAGTCGATGCACCGTCTACCATTTACGCTCAAGCCGACAAAGGCACGCGAGTGGTAT
ACTGGATCGGGTTCGAGCCGTTCGTGTTCCACACGGACGCTATGGCGGGAAGCTTCCCGC
TATATGACGCCAACTGGAGCGACTCGGCGGTACTGGCAGCAAAAAACCTGCCACTGTGCT
ACTCAGGGTTATCGGAGGATTCCATTAACTGGAGATTCCGTTTCCGTGATAAGCCATTGG
TACCGTCTGGAGAAATCCATTACTCGGTGGGTAGCACCCACTACGTTGAGGACCGAGACA
AGCTGAAAAGCTGGCACCTGCCTTCTACCTTCCACTTCGTGGCACCCAACAAGTACACAT
GCCGTTGTGATACGGTGGTGAGCTGTGGTGGCTACGTCGTAAAGAAGATCACGATCTGTG
AGGGCATCGTTGGTAGACCCGCGAATGAGGAATTGGCCACTTCGTACCACCGTGATGGAG
TGGTGGTGACCAAGTTCTCTGACACGATCAACCACGAACAGGTGTCATTCCCAGTGGTGA
CCTACATCCCTGCCGTCATCTGTGACCAGATGACCGCCATGACGGCTAACCCCGTCAAAT
ACCCGGATGTCGTTAAACTGCTGGTAGGACTCAACCAGAGGATCGTGGTCAACGGGACCA
CCGTCCGGAACGTCAACTCCATGGATAACTCGCTGATTCCCGTATTCGCTCGCGCATTGT
GCAGCTGGGCAGACGAAGTTCGGCGGGACATGGAGGACGAACAAGACATGTATGGTATTA
CGTCTGTCACCACATGGATCTGTATCTGCAGAGCGTACGATAAACGCCAGCAGCATACCT
TCTACCGCAGGCCCAAGCAGTCCTCAGGCATATACGTGCCTGCCAAGTTTACAGGATCGC
TGAGAGCCTCCCTCTCCGCCACCTACCTCAACCTGCCTCTGAAGCAACTGCTGCTTAACA
CGCTCAAACGCGCGATCAAACCTATGGATCAGGCCATCGCAGATGAGACAGAAGCACGCG
CACACGACGCGGCTGAAGTGCATGAGTTGACAGAGGAAGAGGGTAGACAACAGGCCGCCA
ACCCTAGTTACATCGCAGACGTGCTAGATCAGGATGACGTA---GAGGAGGTCGACGACG
TAATGTCTGATGTGGACCTTGGCGAAGAAGACGGGGTGGGTGCCACCATCATCGACTGCC
ACAGAGGTACCGTGAAAGTGATCACGGCGTTCAGTGACAATACTATGGGAGAATACTTAG
TACTATCCCCGGTAACTGTGTTGCGCACCAGGAAACTGGCCGTATTGCTTGGACCGCTCG
CAGACGAAGTGATGCAGTATGTCCACAAGGGCCGGACCGGACGTTATGCCATCGAGAAGA
ACAACTTGAAGGTACTCATTCCTACGGGAGTGTCCCTCAAGACGGCTCACTTCCAGGCCC
TTGCTGAAAGTGCCACCTTGACCTACAACGACTACCTGTTCACATGCCGCACGCTCGATC
AGCTGGCAACAAGAGGACCTGCAAAAAACACTGACGAAGTCTACTACAAGCTTGTCGACG
CCGCTAAGGCGAAGGACGAATACGTTTACGAATTGTCCTCCAAGCAATGCGTCAAAAAGG
AAGACGCAACAGGCACAGTCCTTCAAGGGGACATATGCAATCCGCCCTACCACCAGTTTG
CCTATGAGGCGCTGCGTAAAAGGCCGGCTCACACACACGACGTCCACACGATTGGCATCT
ACGGGGTTCCGGGTGCAGGAAAAACCGCTATCATCACAACCGAAGTAACTACACGCGACT
TGGTCGCTAGTGGAAAAAAGGAGAACTGTGAAGACATCAAGCGGTGCGTGTTGGAGAGAC
GCGGCTTAAAAATAGCCGCACGTACGGTTGACTCGCTGCTTTACGGTGCATACCGAGGAG
CGGTCGACACGCTGTACGTTGACGAGGCTTACGCCTGTCACTCGGGCACCCTGCTCGCCT
TGATCGCTGCGGTAAGACCGACGGGAAAGGTGGTGCTGTGTGGTGACCCTAAACAAGTCG
GATGTGTAAACCAGCTCCAAATGCGGATGCATTACAACCACGAGATCAGTGATCACGTTC
TGCGGAAGAACATCTCCCGCCGTTGCACTCACACGCTTACGGCCATCGTTTCAAACCTCA
ACTATGAAGGTAGAATGAAGACTACGAACCCGTGCAAGAAGCCGGTACTAATTGACACTA
CCGGATCTACCAAGCCTGACAAAGAAGCGTTGGTATTGACGTGCTTCCGCGGGTGGGTCA
AAGACCTAAAAATTCTCTACCCTCATAATGAGCTCATGACTGCGGCTGCCTCACAGGGTC
TGACTCGTGAAAAAGTGTACGCCGTTCGCTGCCGCGTCACGTCGAACCCACTCTACGAGC
CGACCTCTGAGCACATTACCGTTCTTTTGACGCGCACCAATGACGAACTGGTCTGGAAGA
CACTGCCGAACGACCCGCTGATCCCTATACTCTCCAAGCCGCCGAAAGGAGATTACTCCG
CTACCATGGAGGATTGGGAGGATGAGCACAATGGTATCTTGGCGGCCCTCAGAGAAGCGT
GTGTCCCACGGATGAACTTCGCGCACGGGAAGCGTAACACCTGTTGGGCAGTTACAAGCA
GCCGGGTGTTGCATGAGGCAGGCGTCCTGATAACACCGGAGGATTACAACCGCATCTTTC
CGGCATTCCGAGAGGACAAGCCGCACTCGGCCTTGGCAGCCTTGGATGCTGTCGCTACTC
TCGTGTGGGGCTTGGATACGTCCTCGGGCATCCTGAGTGGAAAGGGTAGTTTCATGCGCC
TGGAGAACAGCCATTGGAGTAACTCCAACAGAGGGTATGAGTACGGCCTCAACCTGGAAG
CACTGGAAGGCTATGAGATCGCCAATCCACGCATGATCAAAGCGCTTAAACAACGGCGCG
GGCGCGAATGTTACGACACTGAAACGGGGAAGCTGGTGCCTATGGATCCTGCTAGGGTCC
AAGTGCCGATTAACCGGGTCGTGCCCCATGTGTTGGTGGATACCTCTGCAGCGGCCAAAC
CAGGCTTCCTAGAAAATAGGCTCACAGTTGACAGATGGGACCAAGTGCACAGCTTCAAAA
CGAGAGCAGCTGTCAAGTTCGCAGAGCTGACGAAGCGCGTCTCGTACAACTCAGTTCTTG
ACCTTGGGGCTGCCCCGGGTGGAGTAACCGACTACTGCGTGAAGAAGGGAAAGACCGTCA
CATGTGTCTCTGAACAGTGGGATTCTAAGCCGAGAGGTGCTGTGGTCGTTACAGCCGATA
TTAACGGCCCACTCAACAATCTAGGCATCTTCGACCTGGTGTTTTGTGACGCAGCCGGAC
CACGACGCTATCACCACTACGCGCAGTGCGAAGACCATGCCGTGCTGTTCACCTCAGCAT
GCAAACATGGGGTGGAGCGCACGGCCAAGGGCGGAGTGTTCATCGTGAAGGCGTACGGGA
TGGCGGACCGTCGAACAGAGAGGGCGGTGGAATGCACAGCGAGGTATTTCAAGTCCGTCT
CGGTCGAAAAACCCGTCTCTTCCCGTATAACCAACGTGGAAGTTTTCTTCAAGTTCTCCG
GCCGGTGTCGCCCGCTCGCTCGTTCTATTGCACACCTGGGCCCTCAACTGACCGACATCT
ACGCTCGCACGAGGAAGGCGTACAAAATGCTGGCGAGGGGAGGTGTTGCCGACAAGGTGA
AAGTGGCGGAGATCCTCAACTCGATGGTGGGAGCTGCACCGGGTTACAGAGTCCTCAACA
GGAACATCATCACTGCCGAAGAGGAAGTCTTGGTTAACGCCGCTAACAGTAACGGCAGAC
CCGGCGATGGTGTGTGTGGTGCGCTCTACGGCGCGTTCGGGGACGCATTCCCCAACGGTG
CGATCGGCGCGGGAAACGCGGTCTTGGTCCGAGGACTCGAGGCCACCATCATACACGCAG
CCGGAGCTGACTTCAGAGAAGTCGACGAAGAAACCGGCGCGCGACAGCTAAGAGCAGCAT
ACCGTGCGGCGGCTAACCTAGTCACTGCCAACGGTATCACCAGTGCTGCCATCCCCTTGC
TGAGTACACACATCTTCTCCAACGGTCGAAACAGACTGGAACAGTCCTTCGGCGCATTGG
TGGAGGCGTTCGACACGACAGAATGCGACGTCACCATCTATTGCTTGGCCAACAACATGG
CCGTAAGGATTCAGCAACTGATCGACGATCACGCCCGCGAAGAGTTCGACGAGGAGGTGG
TTGTAGTAGAGGAAGAGGAACATGAAGCTGATGCGATGAGTGATACGGAGACGCTGTCCA
GTTTCGGTGACGAAACGGTGTGGGTGCCCAAACATAGCACTCTAGCTGGAAGGCCAGGAT
ATAGTGCCTCTTACGGCGACCGCAGATCCCTTTTTGTCGGCACGAAGTTCCACCGCGCCG
CAGTTGCTATGTCGTCAATTGAAGCGGCTTGGCCTAAGACCAAAGAAGCCAACGCCAAAC
TCATCGAGTACATACGAGGGCAACACCTCGTCGACGTCCTAAAGAGCTGTCCGGTCAACG
ACATACCTGTAGGCAGACCGCCTTCTAGCCTGCCCTGCGGCTGTATTTATGCCATGACCC
CGGAACGGGTCACAGTGCTGAAGCAAAGGCCGCAGGAAGGTTTTGTGGTATGCAGCGCAT
TCAAACTGCCGCTCACTAACATCCAAGATGTCACCAAAGTGGAGTGCACGGTGAGAGCAC
CTGCAGAAGAACCTAGACCCGTGCGCTATCTGCAAGAGAGACGCCCAGTCCAGGCCGCCG
TGGGGCAACCTAGGCCGGCAACTGTGGCTGCCAGAGTCGCCGCGAGTCATGCAGCCAGTG
GGACCAGCACAGCCACGAGCCGCCACACACCCGCGCCGGGCTCGGTGCGGGTGCGCCTGC
TGCCGCCAAGAGACGGTACGGTATCCCGCAGCTCTCGCACGGGTTCGCAGTCCAGCGTCA
CCTCATCAGCGGGATCCATACTGCCAGTGCCCCGAAGGGCGCCAGTTACGCCAGCGGCAT
CATTGGCGGGCAGCGTCCACGGC---CATAGTGTACGCAGCGCCCCTGCCA---TGAGGG
CCGCCAGCACAGGTGCCAGAAGCGTGCGCAGTGTCCAGTCCGGTTCAGCCGGGCATAGA-
-----------------------ACTGACGTCGCCAGCGTCGCCGGCTCAGCGGGGC---
------------------------------------TGCCTAGAGGGCTAACACGGGACC
AGTTCGGCGCCGTGAGAGCTAGGGCCCGCAGGGACTTAGAGCTGGAGGGATCAGAGCATG
GCAGTCAGACTAGCTTCCGTTCCGGCTCGCTGATGGT---------------GGAGAGCA
CCGCTAGTGGCTATAGCCAACGTTCTGACGATCAGGACACGGGCTCCGAACCATCAAGCC
GCGGCGCCTCTGTGAGGACGCGGCGCAGAGGGCAACGAGACGGCCCTGGAGGGTATATAT
TCTCTTCTGACCAAGGTACAGCTCACCTTAGCCAGCATAATACCCAGACAAACAACACTA
CGGAAGTGTTGATGCGAACGTCGGTACTGCCAAGCAATGACCACGGCACACCAGATCTGC
CTGCAGAGACGAAGAAGAAGCTGGCGTACCAGATGCGCCCCACTCAAAAGAACAAGAGTC
GCTACCTTTCCGCGAAGGTCCACAACATGAAACACAAGATCGTTCAATGTTTGCAGCGAG
GTGCAGGGCACTACTTGAGAGAGCAGCACGCTCTGCCGCTGTGGAAAAACACCTTTCCTA
AGCCCAGGTACTCCGACGCTTGTGTGGTGAAGTTCGAGAGCGTCAACACAGCGATTGTTG
CAGCCAACATGTTCATAGGGTGTAACTACCCCACCTTAAGCTCGTTCGGAGTCACGGACA
AGTACGACGCTTACCTGGACATGGTTGACGGACTCAACTGCAACCTCGACACCGTGACGT
TCGACCCTGCTAAGGTGCGTTCTCTGCCGAAGAAATCAGAGTATAACCAGCCGCTTATAC
AGTCCCAAGTGCCCGGGCCTATGGCATCTACTCTGCAAAGCATTCTTATGGCCGCCACCA
AGCGCAACTGCAATGTCACGCAGATGAGAGAGCTTCCGACCCTGGACTCAGCGGCAATGA
ACGTGGAGGCTTTTAAAAAATTTGCCTGCAAGGACACCGACCTGTGGACTGAGTTTGCAG
AAAAACCCGTGAGGTTGTCGCCCGGTCAAATCGAAGAGTACGTTTTTCATCTACAAGGGG
CTAAGGCCAATGTGATGCACAGCAGAGTCGAAGCCGTATGCCCTAACCTCTCGGAGGTGG
CTATGGATAGGTTCACACTGGATATGAAACGCGACGTTAAAGTGACGCCAGGCACGAAAC
ACGTAGAGGAGAGACCTAAGGTCCAAGTGATTCAAGCGGCCGACCCTATGGCCACCGCGT
ACTTGTGCGCTATCCACAGAGAACTAGTCCGAAGATTGAAAGCCGTCCTGAAACCGTCCA
TACATGTGCTGTTCGATATGAGTTCTGAGGACTTCGACGCTATCGTGGGCCACGGGATGA
AGTTGGGCGACAAGGTGCTGGAAACGGACATCTCTTCATTCGACAAGAGCCAGGACCAGG
CCATGGCGGTTACGGCGCTGATGCTGCTAGAAGATTTGGGAGTAGAAGAAGACCTCCTGA
CCCTCATCGAGGCGTCCTTCGGCGACATCACTTCTGTCCACCTGCCTACAGGCACCAGGT
TCCAGTTTGGATCGATGATGAAGTCCGGGCTTTTTCTGACGCTGTTCGTGAACACGTTGC
TTAACATCACCATAGCCGCTCGAGTCTTACGGGAGCAGCTGGCTGACACCAGGTGCGCCG
CGTTTATTGGCGACGACAACGTCATAACCGGAGTGGTGTCCGATGATATGATGGTGGCCA
GGTGCGCGTCCTGGCTGAACATGGAAGTGAAGATCATGGACATGGAAATCGGCAATAGGA
GTCCTTATTTTTGTGGCGGCTTCCTGTTACTCGACACGGTAACAGGCACTGTAAGCCGAG
TGTCGGACCCTGTAAAACGCCTGATGAAAATGGGAAAACCGGCCCTGAACGATCCAGAAA
CGGATGTGGACAGATGCCGCGCATTGCGCGAAGAAGTGGAAAGCTGGTACAGAGTGGGGA
TCCAGTGGCCACTGCAGGTGGCCGTAGCTACTCGCTACGGTGTAAACCATCTGCCGTTAG
CCACAATGGCAATGGCCACGCTCGCCCAAGATCTGAGATCGTACTTGGGCGCGCGAGGGG
AGTACGTATCCCTCTACGCCTAACCTTAATATTTTCTGCATCATACTCTCAACCAACCAT
GTTTCCCATGCAATTCACAAACTCAGCCTATCGCCAGATGGAGCCCATGTTCGCACCGGG
TCCTCGAGGACAAGTACAGCCGTACCGGCCGCGCACTAAGCGTCGCCAAGAGCCGCAAGT
CGGCAACGCTGCTATTGCTGCCCTCGCGAACCAGATGAGCGCGCTCCAGCTACAGGTGGC
TGGACTTGCCGGCCAGGCAAGGGTGGATCGTCGTGGACCAAGACGTGTTCAGAAAAGCAA
GCAGAAGAAGAAGAATCCCTCCAACGGAGAAAAACCCAAGGAGAAGAAGAAGAAGCAAAA
ACAACAGGAGAAGAAAGGGAGCGGTGGCGTAA---TCAAAAAACCACGGAACCGGCCCGG
AAAGGAGGTAAGGATCTCCGTAAAGCGTGCCCGACAGAGCACCTTCCCCGTGTACCATGA
CGGTGCTATATCCGGCTACGCTGTGCTGATTGGTTCTCGCGTGTTTAAGCCAGCGCACGT
GAAGGGTAAGATCGACCACCCCGAGCTGGCGGACATCAAGTTCCAGGTCGCCGAGGACAT
GGACCTCGAAGCAGCTGCTTACCCTAAGAGTATGCGAGACCAGGCGGCTGAACCAGCAAC
CATGATGGACGGAGTGTATAACTGGGAGTACGGCACTATCAGAGTGGAGGACAATGTCGT
AATTGACGCGAGCGGCAGAGGTAAGCCGGGTGACAGTGGAAGGGCCATTACCGACAACTC
AGGAAAGGTTGTTGGCATTGTCCTCGGAGGGGGACCCGACGGCAGGCGCACACGCCTCTC
CGTGATAGGTTTCGACAAGAAGATGAAGGCTAGAGAGATCGCCTACAGCGAGGCCATACC
TTGGACACGTGCTCCAGCCCTCCTGCTGCTGCCCATGGTCATCGCCTGTACCTACAACTC
CAACACCTTTGATTGCTCCAAACCGTCCTGCCAGGACTGTTGTATCACTGCTGAACCAGA
GAAGGCCATGGCTATGTTGAAGGACAACCTGAACGACCCGAACTATTGGGACCTACTCAT
TGCCGTCACCACCTGCAATTCCGCCCGGAAAAAGAGGGCTGTGTCTGCGTCGCCTGCCGC
CGTTTACGACACACAAATCCTCGCCGCCCACGCAGCTGCCTCCCCGTACAGGGCGTATTG
CCCCGACTGTGATGGAACTGCCTGCATCTCGCCGATAGCTATTGACGAGGTGGTAAGCAG
CGGTAGCGACCACGTCCTCCGCATCCGGGTCGGTTCTCAATCGGGAGTGACCGCTAAAGG
CGGTGCGGCGGGTGAAACATCTCTGCGATACCTGGGAAGGGACGGTAAGGTGCACGCCGC
GGACAACACGCGGCTTGTGGTGCGCACCACTGCAAAGTGCGATGTGCTGCAGGCCACCGG
CCACTACATCCTGGCCAGCTGCCCAGAGGGGCAGAGTATTACTGTTGCGGCCACACTGGA
CGGCACCCGCCACCAATGCACCACGGTTTTCGAACATCAAGTAACGGAGAAGTTCACCAG
AGAACGCAGCAAGGGCCACCACTTGTCCGACCTGACCAAGAAGTGCACCAGATTTTCCAC
CACCCCGAAGAAGTCCGCCCCCTACCTCGTTGACGTGTACGACGCTCTGCCGATTTCCGT
AGAGATTAGCACCGTTGTAACATGCAACGACAATCAGTGCACAGTGAGGGTGTCACCCGG
TACCACAGTGAAATTCGATAAGAAGTGCAAGAGCGCTGCCCAAGCGACCGTTACCTTTAC
CAGCGACTCCCAGACGTTTACGTGTGAGGAGCCGGTTCTGACGGCCGCCAGTATCACCCA
GGGCAAGCCGCACCTTAGATCATCTATGTTGCCCAGCGGAGGCAAGGAAGTGAAGGCGAG
GATCCCATTCCCGTTCCCGCCAGAGACCGCGACCTGCAGAGTAAGTGTCGCCCCGCTGCC
GTCGATCACCTATGAGGAAAGCGACGTTCTGCTGGCCGGTACCGCGAAGTACCCCGTGCT
GCTGACTACACGGAACCTTGGTTTCCACAGCAATGCCACATCCGAATGGATCCAGGGTAA
GTACTTGCGCCGTATCCCGGTCACGCCCCAAGGGATCGAACTAACGTGGGGAAATAACGC
ACCGTTGCACTTCTGGTCATCTGTTAGGTACGCATCTGGGGACGCCGACGCGTACCCTTG
GGAACTTCTGGTGCACCACACCAAGCACCATCCGGAGTACGCGTGGGCGTTTGTAGGAGT
TGCATGTGGTCTGCTGGTTATTGCAGTATGCATGTTCGCGTGCGCATGCAACAGAGTGCG
GTACTCTTTGGTCGCCAACACGTTCAACCCGAACCCACCACCACTGACCGCACTGACTGC
AGCATTGTGCTGCATACCTGGGGCTCGTGCGGACCAACCCTACCTGGACACCATTGCCTA
CCTGTGGACCAACAGCAAAGTGGCCTTCGGGCTGCAATGCGCGGCGCCCGTGGCTTGCGT
GCTCATCGTCACATACGCCCTTAGACACTGCAGACTGTGCTGCAAGTCTTTTTTAGGGGT
AAGAGGGTGGTCAGCTCTGCTGGTCATCCTTGCGTATGTACAGAGCTGCAAGAGCTACGA
ACACACCGTGGTGGTCCCAATGGACCCGAGAGCCCCGTCGTACGAAGCAGTGATAAACCG
GAATGGGTATGATCCCTTGAAGCTGACCATTGCAGTGAACTTTACCGTCATCTCACCAAC
TACAGCTCTGGAATACTGGACTTGCGCAAGTGTCCCTATCGTCGAGCCGCCCCATGTGGG
CTGCTGCACGTCGGTGTCCTGCCCCTCCGACCTCTCCACACTGCACGCGTTCACCGGCAA
AGCCGTCTCCGACGTGCACTGCGATGTGCACACAAACGTGTACCCCTTGTTGTGGGGTGC
GGCTCATTGCTTCTGCTCCACCGAGAATACACAAGTCAGCGCGGTGGCTGCCACCGTCTC
TGAATTTTGTGCTCAGGACTCAGAGCGCGCCGAAGCGTTTAGCGTTCACAGCAGCTCAGT
CACTGCAGAGGTTCTGGTGACGCTTGGTGAAGTGGTGACGGCAGTCCACGTTTACGTGGA
CGGGGTAACATCTGCCAGGGGTACCGACCTCAAGATCGTGGCTGGGCCAATAACAACTGA
CTACTCCCCGTTCGATCGCAAAGTAGTCCGTATCGGCGAAGAGGTCTATAACTACGACTG
GCCTCCTTACGGGGCTGGTCGACCAGGCACATTCGGGGATATTCAAGCTAGGTCAACCAA
CTATGTCAAGCCCAATGATCTGTACGGGGATATCGGAATCGAATTACTGCAGCCGACTAA
TGACCATGTGCACGTGGCTTACACGTATACGACCTCCGGGTTACTGCGTTGGCTGCAGGA
CGCTCCGAAGCCACTTAGTGTCACAGCACCGCACGGTTGTAAGATCAGTGCCAACCCGCT
CCTGGCCCTCGATTGTGGGGTTGGCGCCGTCCCCATGTCCATCAACATTCCGGACGCGAA
GTTCACCCGCAAATTGAAGGATCCGAAACCATCGGCCCTGAAATGCGTGGTGGACAGTTG
CGAGTACGGGGTGGACTACGGGGGCGCCGCCACGATCACCTATGAGGGCCACGAGGCTGG
GAAGTGCGGGATCCATTCCCTGACACCAGGAGTCCCTCTGAGAACATCAGTGGTCGAAGT
GGTTGCCGGCGCTAACACCGTCAAAACGACCTTCTCCTCACCCACGCCCGAGGTCACACT
CGAGGTAGAGATCTGTTCGGCAATGGTGACGTGCGCCAGTGAGTGCACTCCACCGAAGGA
ACATGTAGTCGCAACCAGGCCTCGCCATGGCAGCGACACTGGAGGCTACATCTCCGGGCC
CGCAATGCGCTGGGCCGGTGGGATTGTAGGGACCTTAGCGGTCCTGTTCCTCATCCTTGC
CGTTACCTACTGCGTGGTGAAGAAGTGC
>SAV3-6-H/10_KC122922_2010_Norway_SAV3
AGACTGCGTTTCCAGGGTTCGAAGTGGTGGCCAGCAACAGGTCGTCCAACGACCATGCCG
CCGCCAGAGCTTTCTCCCACTTGGCTACCAAGTGGATTGAGCGCGACATCGATGGCCGTC
AGGTCATCGTTGCCGATATAGGGAGCGCACCAGCGAGAAGAGTCGGGGCACCCGACAATG
TCACATACCACAGTGTGTGTCCTCGCAAATGCGCTGAAGACCCTGAGAGGCTGGCTTCTT
ATGCCAGGAAACTCGTCAGGGCTGTGGAGAGAGGAGATGGGCACCTCGTCAGTGACAGAA
TCACTGACCTGAAGGATGTCCTGGAGAACCCGGATACGTCACTGGAAACCACCAGTATCT
GCCTGAACGACGACGTGAGTTGTAAAGTAAAGGCCGATATTGCAGTGTACCAGGACGTGT
ACGCAGTCGATGCACCGTCTACCATTTACGCTCAAGCCGACAAAGGCACGCGAGTGGTAT
ACTGGATCGGGTTCGAGCCGTTCGTGTTCCACACGGACGCTATGGCGGGAAGCTTCCCGC
TATATGACGCCAACTGGAGCGACTCGGCGGTACTGGCAGCAAAAAACCTGCCACTGTGCT
ACTCAGGGTTATCGGAGGATTCCATTAACTGGAGATTCCGTTTCCGTGATAAGCCACTGG
TACCGTCTGGAGAAATCCATTACTCGGTGGGTAGCACCCACTACGTTGAGGACCGAGACA
AGCTGAAAAGCTGGCACCTGCCTTCTACCTTCCACTTCGTGGCACCCAACAAGTACACAT
GCCGTTGTGATACGGTGGTGAGCTGTGGTGGCTACGTCGTAAAGAAGATCACGATCTGTG
AGGGCATCGTTGGTAGACCCGCGAATGAGGAATTGGCCACTTCGTATCACCGTGATGGAG
TGGTGGTGACCAAGTTCTCTGACACGATCAACCACGAACAGGTGTCATTCCCAGTGGTGA
CCTACATCCCTGCCGTCATCTGTGACCAGATGACCGCCATGACGGCTAACCCCGTCAAAT
ACCCGGATGTCGTTAAACTGCTGGTAGGACTCAACCAGAGGATCGTGGTCAACGGGACCA
CCGTCCGGAACGTCAACTCCATGGATAACTCGCTGATTCCCGTATTCGCTCGCGCATTGT
GCAGCTGGGCAGACGAAGTTCGGCGGGACATGGAGGACGAACAAGACATGTATGGTATTA
CGTCTGTCACCACATGGATCTGTATCTGCAGAGCGTACGATAAACGCCAGCAGCATACCT
TCTACCGCAGGCCCAAGCAGTCCTCAGGCATATACGTGCCTGCCAAGTTTACAGGATCGC
TGAGAGCCTCCCTCTCCGCCACCTACCTCAACCTGCCTCTGAAGCAACTGCTGCTTAACA
CGCTCAAACGCGCGATCAAACCTATGGATCAGGCCATCGCAGATGAGACAGAAGCACGCG
CACACGACGCGGCTGAAGTGCATGAGTTGACAGAGGAAGAGGGTAGACAACAGGCCGCCA
ACCCTAGTTACATCGCAGACGTGCTAGATCAGGATGACGTA---GAGGAGGTCGACGACG
TAATGTCTGATGTGGACCTTGGCGAAGAAGACGGGGTGGGTGCCACCATCATCGACTGCC
ACAGAGGTACCGTGAAAGTGATCACGGCGTTCAGTGACAATACTATGGGAGAATACTTAG
TACTATCCCCGGTAACTGTGTTGCGCACCAGGAAACTGGCCGTATTGCTTGGACCGCTCG
CAGACGAAGTGATGCAGTATGTCCACAAGGGCCGGACCGGACGTTATGCCATCGAGAAGA
ACAACTTGAAGGTACTCATTCCTACGGGAGTGTCCCTCAAGACGGCTCACTTCCAGGCCC
TTGCTGAAAGTGCCACCTTGACCTACAACGACTACCTGTTCACATGCCGCACGCTCGATC
AGCTGGCAACAAGAGGACCTGCAAAAAACACTGACGAAGTCTACTACAAGCTTGTCGACG
CCGCTAAGGCGAAGGACGAATACGTTTACGAATTGTCCTCCAAGCAATGCGTCAAAAAGG
AAGACGCAACAGGCACAGTCCTTCAAGGGGACATATGCAATCCGCCCTACCACCAGTTTG
CCTATGAGGCGCTGCGTAAAAGGCCGGCTCACACACACGACGTCCACACGATTGGCATCT
ACGGGGTTCCGGGTGCAGGAAAAACCGCTATCATCACAACCGAAGTAACTACACGCGACT
TGGTCGCTAGTGGAAAAAAGGAGAACTGTGAAGACATCAAGCGGTGCGTGTTGGAGAGAC
GCGGCTTAAAAATAGCCGCACGTACGGTTGACTCGCTGCTTTACGGTGCATACCGAGGAG
CGGTCGACACGCTGTACGTTGACGAGGCTTACGCCTGTCACTCGGGCACCCTGCTCGCCT
TGATCGCTGCGGTAAGACCGACGGGAAAGGTGGTGCTGTGTGGTGACCCTAAACAAGTCG
GATGTGTAAACCAGCTCCAAATGCGGATGCATTACAACCACGAGATCAGTGATCACGTTC
TGCGGAAGAACATCTCCCGCCGTTGCACTCACACGCTTACGGCCATCGTTTCAAACCTCA
ACTATGAAGGTAGAATGAAGACTACGAACCCGTGCAAGAAGCCGGTACTAATTGACACTA
CCGGATCTACCAAGCCTGACAAAGAAGCGTTGGTATTGACGTGCTTCCGCGGGTGGGTCA
AAGACCTAAAAATTCTCTACCCTCATAATGAGCTCATGACTGCGGCTGCCTCACAGGGTC
TGACTCGTGAAAAAGTGTACGCCGTTCGCTGCCGCGTCACGTCGAACCCACTCTACGAGC
CGACCTCTGAGCACATTACCGTTCTTTTGACGCGCACCAATGACGAACTGGTCTGGAAGA
CACTGCCGAACGACCCGCTGATCCCTATACTCTCCAAGCCGCCGAAAGGAGATTACTCCG
CTACCATGGAGGATTGGGAGGATGAGCACAATGGTATCTTGGCGGCCCTCAGAGAAGCGT
GTGTCCCACGGATGAACTTCGCGCACGGGAAGCGTAACACCTGTTGGGCAGTTACAAGCA
GCCGGGTGTTGCATGAGGCAGGCGTCCTGATAACACCGGAGGATTACAACCGCATCTTTC
CGGCATTCCGAGAGGACAAGCCGCACTCGGCCTTGGCAGCCTTGGATGCTGTCGCTACTC
TCGTGTGGGGCTTGGATACGTCCTCGGGCATCCTGAGTGGAAAGGGTAGTTTCATGCGCC
TGGAGAACAGCCATTGGAGTAACTCCAACAGAGGGTATGAGTACGGCCTCAACCTGGAAG
CACTGGAAGGCTATGAGATCGCCAATCCACGCATGATCAAAGCGCTTAAACAACGGCGCG
GGCGCGAATGTTACGACACTGAAACGGGGAAGCTGGTGCCTATGGATCCTGCTAGGGTCC
AAGTGCCGATTAACCGGGTCGTGCCCCATGTGTTGGTGGATACCTCTGCAGCGGCCAAAC
CAGGCTTCCTAGAAAATAGGCTCACAGTTGACAGATGGGACCAAGTGCACAGCTTCAAAA
CGAGAGCAGCTGTCAAGTTCGCAGAGCTGACGAAGCGCGTCTCGTACAACTCAGTTCTTG
ACCTTGGGGCTGCCCCGGGTGGAGTAACCGACTACTGCGTGAAGAAGGGAAAGACCGTCA
CATGTGTCTCTGAACAGTGGGATTCTAAGCCGAGAGGTGCTGTGGTCGTTACAGCCGATA
TTAACGGCCCACTCAACAATCTAGGCATCTTCGACCTGGTGTTTTGTGACGCAGCCGGAC
CACGACGCTATCACCACTACGCGCAGTGCGAAGACCATGCCGTGCTGTTCACCTCAGCAT
GCAAACATGGGGTGGAGCGCACGGCCAAGGGCGGAGTGTTCATCGTGAAGGCGTACGGGA
TGGCGGACCGTCGAACAGAGAGGGCGGTGGAATGCACAGCGAGGTATTTCAAGTCCGTCT
CGGTCGAAAAACCCGTCTCTTCCCGTATAACCAACGTGGAAGTTTTCTTCAAGTTCTCCG
GCCGGTGTCGCCCGCTCGCTCGTTCTATTGCACACCTGGGCCCTCAACTGACCGACATCT
ACGCTCGCACGAGGAAGGCGTACAAAATGCTGGCGAGGGGAGGTGTTGCCGACAAGGTGA
AAGTGGCGGAGATCCTCAACTCGATGGTGGGAGCTGCACCGGGTTACAGAGTCCTCAACA
GGAACATCATCACTGCCGAAGAGGAAGTCTTGGTTAACGCCGCTAACAGTAACGGCAGAC
CCGGCGATGGTGTGTGTGGTGCGCTCTACGGCGCGTTCGGGGACGCATTCCCCAACGGTG
CGATCGGCGCGGGAAACGCGGTCTTGGTCCGAGGACTCGAGGCCACCATCATACACGCAG
CCGGAGCTGACTTCAGAGAAGTCGACGAAGAAACCGGCGCGCGACAGCTAAGAGCAGCAT
ACCGTGCGGCGGCTAACCTAGTCACTGCCAACGGTATCACCAGTGCTGCCATCCCCTTGC
TGAGTACACACATCTTCTCCAACGGTCGAAACAGACTGGAACAGTCCTTCGGCGCATTGG
TGGAGGCGTTCGACACGACAGAATGCGACGTCACCATCTATTGCTTGGCCAACAACATGG
CCGTAAGGATTCAGCAACTGATCGACGATCACGCCCGCGAAGAGTTCGACGAGGAGGTGG
TTGTAAAAGAGGAAGAGGAACATGAAGCTGATGCGATGAGTGATACGGAGACGCTGTCCA
GTTTCGGTGACGAAACGGTGTGGGTGCCCAAACATAGCACTCTAGCTGGAAGGCCAGGAT
ATAGTGCCTCTTACGGCGACCGCAGATCCCTTTTTGTCGGCACGAAGTTCCACCGCGCCG
CAGTTGCTATGTCGTCAATTGAAGCGGCTTGGCCTAAGACCAAAGAAGCCAACGCCAAAC
TCATCGAGTACATACGAGGGCAACACCTCGTCGACGTCCTAAAGAGCTGTCCGGTCAACG
ACATACCTGTAGGCAGACCGCCTTCTAGCCTGCCCTGCGGCTGTATTTATGCCATGACCC
CGGAACGGGTCACAGTGCTGAAGCAAAGGCCGCAGGAAGGTTTTGTGGTATGCAGCGCAT
TCAAACTGCCGCTCACTAACATCCAAGATGTCACCAAAGTGGAGTGCACGGTGAGAGCAC
CTGCAGAAGAACCTAGACCCGTGCGCTATCTGCAAGAGAGACGCCCAGTCCAGGCCGCCG
TGGGGCAACCTAGGCCGGCAACTGTGGCTGCCAGAGTCGCCGCGAGTCATGCAGCCAGTG
GGGCCAGCACAGCCACGAGCCGCCACACACCCGCGCCGGGCTCGGTGCGGGTGCGCCTGC
TGCCGCCAAGAGACGGTACGGTATCCCGCAGCTCTCGCACGGGTTCGCAGTCCAGCGTCA
CCTCATCAGCGGGATCCATACTGCCAGTGCCCCGAAGGGCGCCAGTTACGCCAGCGGCAT
CATTGGCGGGCAGCGTCCACGGC---CATAGTGTACGCAGCGCCCCTGCCA---TGAGGG
CCGCCAGCACAGGTGCCAGAAGCGTGCGCAGTGTCCAGTCCGGTTCAGCCGGGCATAGA-
-----------------------ACTGACGTCGCCAGCGTCGCCGGCTCAGCGGGGC---
------------------------------------TGCCTAGAGGGCTAACACGGGACC
AGTTCGGCGCCGTGAGAGCTAGGGCCCGCAGGGACTTAGAGCTGGAGGGATCAGAGCATG
GCAGTCAGACTAGCTTCCGTTCCGGCTCGCTGATGGT---------------GGAGAGCA
CCGCTAGTGGCTACAGCCAACGTTCTGACGATCAGGACACGGGCTCCGAACCATCAAGCC
GCGGCGCCTCTGTGAGGACGCGGCGCAGAGGGCAACGAGACGGCCCTGGAGGGTATATAT
TCTCTTCTGACCAAGGTACAGCTCACCTTAGCCAGCATAATACCCAGACAAACAACACTA
CGGAAGTGTTGATGCGAACGTCGGTACTGCCAAGCAATGACCACGGCACACCAGATCTGC
CTGCAGAGACGAAGAAGAAGCTGGCGTACCAGATGCGCCCCACTCAAAAGAACAAGAGTC
GCTACCTTTCCGCGAAGGTCCACAACATGAAACACAAGATCGTTCAATGTTTGCAGCGAG
GTGCAGGGCACTACTTGAGAGAGCAGCACGCTCTGCCGCTGTGGAAAAACACCTTTCCTA
AGCCCAGGTACTCCGACGCTTGTGTGGTGAAGTTCGAGAGCGTCAACACAGCGATTGTTG
CAGCCAACATGTTCATAGGGTGTAACTACCCCACCTTAAGCTCGTTCGGAGTCACGGACA
AGTACGACGCTTACCTGGACATGGTTGACGGACTCAACTGCAACCTCGACACCGTGACGT
TCGACCCTGCTAAGGTGCGTTCTCTGCCGAAGAAATCAGAGTATAACCAGCCGCTTATAC
AGTCCCAAGTGCCCGGGCCTATGGCATCTACTCTGCAAAGCATTCTTATGGCCGCCACCA
AGCGCAACTGCAATGTCACGCAGATGAGAGAGCTTCCGACCCTGGACTCAGCGGCAATGA
ACGTGGAGGCTTTTAAAAAATTTGCCTGCAAGGACACCGACCTGTGGACTGAGTTTGCAG
AAAAACCCGTGAGGTTGTCGCCCGGTCAAATCGAAGAGTACGTTTTTCATCTACAAGGGG
CTAAGGCCAATGTGATGCACAGCAGAGTCGAAGCCGTATGCCCTAACCTCTCGGAGGTGG
CTATGGATAGGTTCACACTGGATATGAAACGCGACGTTAAAGTGACGCCAGGCACGAAAC
ACGTAGAGGAGAGACCTAAGGTCCAAGTGATTCAAGCGGCCGACCCTATGGCCACCGCGT
ACTTGTGCGCTATCCACAGAGAACTAGTCCGAAGATTGAAAGCCGTCCTGAAACCGTCCA
TACATGTGCTGTTCGATATGAGTTCTGAGGACTTCGACGCTATCGTGGGCCACGGGATGA
AGTTGGGCGACAAGGTGCTGGAAACGGACATCTCTTCATTCGACAAGAGCCAGGACCAGG
CCATGGCGGTTACGGCGCTGATGCTGCTAGAAGATTTGGGAGTAGAAGAAGACCTCCTGA
CCCTCATCGAGGCGTCCTTCGGCGACATCACTTCTGTCCACCTGCCTACAGGCACCAGGT
TCCAGTTTGGATCGATGATGAAGTCCGGGCTTTTTCTGACGCTGTTCGTGAACACGTTGC
TTAACATCACCATAGCCGCTCGAGTCTTACGGGAGCAGCTGGCTGACACCAGGTGCGCCG
CGTTTATTGGCGACGACAACGTCATAACCGGAGTGGTGTCCGATGATATGATGGTGGCCA
GGTGCGCGTCCTGGCTGAACATGGAAGTGAAGATCATGGACATGGAAATCGGCAATAGGA
GTCCTTATTTTTGTGGCGGCTTCCTGTTACTCGACACGGTAACAGGCACTGTAAGCCGAG
TGTCGGACCCTGTAAAACGCCTGATGAAAATGGGAAAACCGGCCCTGAACGATCCAGAAA
CGGATGTGGACAGATGCCGCGCATTGCGCGAAGAAGTGGAAAGCTGGTACAGAGTGGGGA
TCCAGTGGCCACTGCAGGTGGCCGTAGCTACTCGCTACGGTGTAAACCATCTGCCGTTAG
CCACAATGGCAATGGCCACGCTCGCCCAAGATCTGAGATCGTACTTGGGCGCGCGAGGGG
AGTACGTATCCCTCTACGCCTAACCTTAATATTTTCTGCATCATACTCTCAACCAACCAT
GTTTCCCATGCAATTCACCAACTCAGCCTATCGCCAGATGGAGCCCATGTTCGCACCGGG
TCCTCGAGGACAAGTACAGCCGTACCGGCCGCGCACTAAGCGTCGCCAAGAGCCGCAAGT
CGGCAACGCTGCTATTGCTGCCCTCGCGAACCAGATGAGCGCGCTCCAGCTACAGGTGGC
TGGACTTGCCGGCCAGGCAAGGGTGGATCGTCGTGGACCAAGACGTGTTCAGAAAAGCAA
GCAGAAGAAGAAGAATCCCTCCAACGGAGAAAAACCCAAGGAGAAGAAGAAGAAGCAAAA
ACAACAGGAGAAGAAAGGGAGCGGTGGCGTAA---TCAAAAAACCACGGAACCGGCCCGG
AAAGGAGGTAAGGATCTCCGTAAAGCGTGCCCGACAGAGCACCTTCCCCGTGTACCATGA
CGGTGCTATATCCGGCTACGCTGTGCTGATTGGTTCTCGCGTGTTTAAGCCAGCGCACGT
GAAGGGTAAGATCGACCACCCCGAGCTGGCGGACATCAAGTTCCAGGTCGCCGAGGACAT
GGACCTCGAAGCAGCTGCTTACCCTAAGAGTATGCGAGACCAGGCGGCTGAACCAGCAAC
CATGATGGACGGAGTGTATAACTGGGAGTACGGCACTATCAGAGTGGAGGACAATGTCGT
AATTGACGCGAGCGGCAGAGGTAAGCCGGGTGACAGTGGAAGGGCCATTACCGACAACTC
AGGAAAGGTTGTTGGCATTGTCCTCGGAGGGGGACCCGACGGCAGGCGCACACGCCTCTC
CGTGATAGGTTTCGACAAGAAGATGAAGGCTAGAGAGATCGCCTACAGCGAGGCCATACC
TTGGACACGTGCTCCAGCCCTCCTGCTGCTGCCCATGGTCATCGCCTGTACCTACAACTC
CAACACCTTTGATTGCTCCAAACCGTCCTGCCAGGACTGTTGTATCACTGCTGAACCAAA
GAAGGCCATGGCTATGTTGAAGGACAACCTGAACGACCCGAACTATTGGGACCTACTCAT
TGCCGTCACCACCTGCAATTCCGCCCGGAAAAAGAGGGCTGTGTCTACGTCGCCTGCCGC
CGTTTACGACACACAAATCCTCGCCGCCCACGCAGCTGCCTCCCCGTACAGGGCGTATTG
CCCCGACTGTGATGGAACTGCCTGCATCTCGCCGATAGCTATTGACGAGGTGGTAAGCAG
CGGTAGCGACCACGTCCTCCGCATCCGGGTCGGTTCTCAATCGGGAGTGACCGCTAAAGG
CGGTGCGGCGGGTGAAACATCTCTGCGATACCTGGGAAGGGACGGTAAGGTGCACGCCGC
GGACAACACGCGGCTTGTGGTGCGCACCACTGCAAAGTGCGATGTGCTGCAGGCCACCGG
CCACTACATCCTGGCCAGCTGCCCAGAGGGGCAGAGTATTACTGTTGCGGCCACACTGGA
CGGCACCCGCCACCAATGCACCACGGTTTTCGAACATCAAGTAACGGAGAAGTTCACCAG
AGAACGCAGCAAGGGCCACCACTTGTCCGACCTGACCAAGAAGTGCACCAGATTTTCCAC
CACCCCGAAGAAGTCCGCCCCCTACCTCGTTGACGTGTACGACGCTCTGCCGATTTCTGT
AGAGATTAGCACCGTTGTAACATGCAACGACAATCAGTGCACAGTGAAGGTGCCACCCGG
TACCACAGTGAAATTCGATAAGAAGTGCAAGAGCGCTGCCCAAGCGACCGTTACCTTTAC
CAGCGACTCCCAGACGTTTACGTGTGAGGAGCCGGTTCTGACGGCCGCCAGTATCACCCA
GGGCAAGCCGCACCTTAGATCATCTATGTTGCCCAGCGGAGGCAAGGAAGTGAAGGCGAG
GATCCCATTCCCGTTCCCGCCAGAGACCGCGACCTGCAGAGTAAGTGTCGCCCCGCTGCC
GTCGATCACCTATGAGGAAAGCGACGTTCTGCTGGCCGGTACCGCGAAGTACCCCGTGCT
GCTGACTACACGGAACCTTGGTTTCCACAGCAATGCCACATCCGAATGGATCCAGGGTAA
GTACTTGCGCCGTATCCCGGTCACGCCCCAAGGGATCGAACTAACGTGGGGAAATAACGC
ACCGTTGCACTTCTGGTCATCTGTTAGGTACGCATCTGGGGACGCCGACGCGTACCCTTG
GGAACTTCTGGTGCACCACACCAAGCACCATCCGGAGTACGCGTGGGCGTTTGTAGGAGT
TGCATGTGGTCTGCTGGTTATTGCAGTATGCATGTTCGCGTGCGCATGCAACAGAGTGCG
GTACTCTTTGGTCGCCAACACGTTCAACCCGAACCCACCACCACTGACCGCACTGACTGC
AGCATTGTGCTGCATACCTGGGGCTCGTGCGGACCAACCCTACCTGGACATCATTGCCTA
CCTGTGGACCAACAGCAAAGTGGCCTTCGGGCTGCAATGCGCGGCGCCCGTGGCTTGCGT
GCTCATCGTCACATACGCCCTTAGACACTGCAGACTGTGCTGCAAGTCTTTTTTAGGGGT
AAGAGGGTGGTCAGCTCTGCTGGTCATCCTTGCGTATGTACAGAGCTGCAAGAGCTACGA
ACACACCGTGGTGGTCCCAATGGACCCGAGAGCCCCGTCGTACGAAGCAGTGATAAACCG
GAATGGGTATGATCCCTTGAAGCTGACCATTGCAGTGAACTTTACCGTCATCTCACCAAC
TACAGCTCTGGAATACTGGACTTGCGCAAGTGTCCCTATCGTCGAGCCGCCCCATGTGGG
CTGCTGCACGTCGGTGTCCTGCCCCTCCGACCTCTCCACACTGCACGCGTTCACCGGCAA
AGCCGTCTCCGACGTGCACTGCGATGTGCACACAAACGTGTACCCCTTGTTGTGGGGTGC
GGCTCATTGCTTCTGCTCCACCGAGAATACACAAGTCAGCGCGGTGGCTGCCACCGTCTC
TGAATTTTGTGCTCAGGACTCAGAGCGCGCCGAAGCGTTTAGCGTTCACAGCAGCTCAGT
CACTGCAGAGGTTCTGGTGACGCTTGGTGAAGTGGTGACGGCAGTCCACGTTTACGTGGA
CGGGGTAACATCTGCCAGGGGTACCGACCTCAAGATCGTGGCTGGGCCAATAACAACTGA
CTACTCCCCGTTCGATCGCAAAGTAGTCCGTATCGGCGAAGAGGTCTATAACTACGACTG
GCCTCCTTACGGGGCTGGTCGACCAGGCACATTCGGGGATATTCAAGCTAGGTCAACCAA
CTATGTCAAGCCCAATGATCTGTACGGGGATATCGGAATCGAAGTACTGCAGCCGACTAA
TGACCATGTGCACGTGGCTTACACGTATACGACCTCCGGGTTACTGCGTTGGCTGCAGGA
CGCTCCGAAGCCACTTAGTGTCACAGCACCGCACGGTTGTAAGATCAGTGCCAACCCGCT
CCTGGCCCTCGATTGTGGGGTTGGCGCCGTCCCCATGTCCATCAACATTCCGGACGCGAA
GTTCACCCGCAAATTGAAGGATCCGAAACCATCGGCCCTGAAATGCGTGGTGGACAGTTG
CGAGTACGGGGTGGACTACGGGGGCGCCGCCACGATCACCTATGAGGGCCACGAGGCTGG
GAAGTGCGGGATCCATTCCCTGACACCAGGAGTCCCTCTGAGAACATCAGTGGTCGAAGT
GGTTGCCGGCGCTAACACCGTCAAAACGACCTTCTCCTCACCCACGCCCGAGGTCACACT
CGAGGTAGAGATCTGTTCGGCAATGGTGACGTGCGCCAGTGAGTGCACTCCACCGAAGGA
ACATGTAGTCGCAACCAGGCCTCGCCATGGCAGCGACACTGGAGGCTACATCTCCGGGCC
CGCAATGCGCTGGGCCGGTGGGATTGTAGGGACCTTAGCGGTCCTGTTCCTCATCCTTGC
CGTTACCTACTGCGTGGTGAAGAAGTGC
>SAV3-7-R/09_KC122918_2009_Norway_SAV3
AGACTGCGTTTCCAGGGTTCGAAGTGGTGGCCAGCAACAGGTCGTCCAACGACCATGCCG
CCGCCAGAGCTTTCTCCCACTTGGCTACCAAGTGGATTGAGCGCGACATCGATGGCCGTC
AGGTCATCGTTGCCGATATAGGGAGCGCACCAGCGAGAAGAGTCGGGGCACCCGTCAATG
TCACATACCACAGTGTGTGTCCTCGCAAATGCGCTGAAGACCCTGAGAGGCTGGCTTCTT
ATGCCAGGAAACTCGTCAGGGCTGTGGAGAGAGGAGATGGGCACCTCGTCAGTGACAGAA
TCACTGACCTGAAGGATGTCCTGGAGAACCCGGACACGTCACTGGAAACCACCAGTATCT
GCCTGAACGACGACGTGAGTTGTAAAGTAAAGGCCGATATTGCAGTGTACCAGGACGTGT
ACGCAGTCGATGCACCGTCTACCATTTACGCTCAAGCCGACAAAGGCACGCGAGTGGTAT
ACTGGATCGGGTTCGAGCCGTTCGTGTTCCACACGGACGCTATGGCGGGAAGCTTCCCGC
TATATGACGCCAACTGGAGCGACTCGGCGGTACTGGCAGCAAAAAACCTGCCACTGTGCT
ACTCAGGGTTATCGGAGGATTCCATTAACTGGAGATTCCGTTTCCGTGATAAGCCACTGG
TACCGTCTGGAGAAATCCATTACTCGGTGGGTAGCACCCACTACGTTGAGGACCGAGACA
AGCTGAAAAGCTGGCACCTGCCTTCTACCTTCCACTTCGTGGCACCCAACAAGTACACAT
GCCGTCGTGATACGGTGGTGAGCTGTGGTGGCTACGTCGTAAAGAAGATCACGATCTGTG
AGGGCATCGTTGGTAGACCCGCGAATGAGGAATTGGCCACTTCGTACCACCGTGATGGAG
TGGTGGTGACCAAGTTCTCTGACACGATCAACCACGAACAGGTGTCATTCCCAGTGGTGA
CCTACATCCCTGCCGTCATCTGTGACCAGATGACCGCCATGACGGCTAACCCCGTCAAAT
ACCCGGATGTCGTTAAACTGCTGGTAGGACTCAACCAGAGGATCGTGGTCAACGGGACCA
CCGTCCGGAACGTCAACTCCATGGATAACTCGCTGATTCCCGTATTCGCTCGCGCATTGT
GCAGCTGGGCAGACGAAGTTCGGCGGGACATGGAGGACGAACAAGACATGTATGGTATTA
CGTCTGTCACCACATGGATCTGTATCTGCAGAGCGTACGATAAACGCCAGCAGCATACCT
TCTACCGCAGGCCCAAGCAGTCCTCAGGCATATACGTGCCTGCCAAGTTTACAGGATCGC
TGAGAGCCTCCCTCTCCGCCACCTACCTCAACCTGCCTCTGAAGCAACTGCTGCTTAACA
CGCTCAAACGCGCGATCAAACCTATGGATCAGGCCATCGCAGATGAGACAGAAGCACGCG
CACACGACGCGGCTGAAGTGCATGAGTTGACAGAGGAAGAGGGTAGACAACAGGCCGCCA
ACCCTAGTTACATCGCAGACGTGCTAGATCAGGATGACGTA---GAGGAGGTCGACGACG
TAATGTCTGATGTGGACCTTGGCGAAGAAGACGGGGTGGGTGCCACCATCATCGACTGCC
ACAGAGGTACCGTGAAAGTGATCACGGCGTTCAGTGACAATACTATGGGAGAATACTTAG
TACTATCCCCGGTAACTGTGTTGCGCACCAGGAAACTGGCCGTATTGCTTGGACCGCTCG
CAGACGAAGTGATGCAGTATGTCCACAAGGGCCGGACCGGACGTTATGCCATCGAGAAGA
ACAACTTGAAGGTACTCATTCCTACGGGAGTGTCCCTCAAGACGGCTCACTTCCAGGCCC
TTGCTGAAAGTGCCACCTTGACCTACAACGACTACCTGTTCACATGCCGCACGCTCGATC
AGCTGGCAACAAGAGGACCTGCAAAAAACACTGACGAAGTCTACTACAAGCTTGTCGACG
CCGCTAAGGCGAAGGACGAATACGTTTACGAATTGTCCTCCAAGCAATGCGTCAAAAAGG
AAGACGCAACAGGCACAGTCCTTCAAGGGGACATATGCAATCCGCCCTACCACCAGTTTG
CCTATGAGGCGCTGCGTAAAAGGCCGGCTCACACACACGACGTCCACACGATTGGCATCT
ACGGGGTTCCGGGTGCAGGAAAAACCGCTATCATCACAACCGAAGTAACTACACGCGACT
TGGTCGCTAGTGGAAAAAAGGAGAACTGTGAAGACATCAAGCGGTGCGTGTTGGAGAGAC
GCGGCTTAAAAATAGCCGCACGTACGGTTGACTCGCTGCTTTACGGTGCATACCGAGGAG
CGGTCGACACGCTGTACGTTGACGAGGCTTACGCCTGTCACTCGGGCACCCTGCTCGCCT
TGATCGCTGCGGTAAGACCGACGGGAAAGGTGGTGCTGTGTGGTGACCCTAAACAAGTCG
GATGTGTAAACCAGCTCCAAATGCGGATGCATTACAACCACGAGATCAGTGATCACGTTC
TGCGGAAGAACATCTCCCGCCGTTGCACTCACACGCTTACGGCCATCGTTTCAAACCTCA
ACTATGAAGGTAGAATGAAGACTACGAACCCGTGCAAGAAGCCGGTACTAATTGACACTA
CCGGATCTACCAAGCCTGACAAAGAAGCGTTGGTATTGACGTGCTTCCGCGGGTGGGTCA
AAGACCTAAAAATTCTCTACCCTCATAATGAGCTCATGACTGCGGCTGCCTCACAGGGTC
TGACTCGTGAAAAAGTGTACGCCGTTCGCTGCCGCGTCACGTCGAACCCACTCTACGAGC
CGACCTCTGAGCACATTACCGTTCTTTTGACGCGCACCAATGACGAACTGGTCTGGAAGA
CACTGCCGAACGACCCGCTGATCCCTATACTCTCCAAGCCGCCGAAAGGAGATTACTCCG
CTACCATGGAGGATTGGGAGGATGAGCACAATGGTATCTTGGCGGCCCTCAGAGAAGCGT
GTGTCCCACGGATGAACTTCGCGCACGGGAAGCGTAACACCTGTTGGGCAGTTACAAGCA
GCCGGGTGTTGCATGAGGCAGGCGTCCTGATAACACCGGAGGATTACAACCGCATCTTTC
CGGCATTCCGAGAGGACAAGCCGCACTCGGCCTTGGCAGCCTTGGATGCTGTCGCTACTC
TCGTGTGGGGCTTGGATACGTCCTCGGGCATCCTGAGTGGAAAGGGTAGTTTCATGCGCC
TGGAGAACAGCCATTGGAGTAACTCCAACAGAGGGTATGAGTACGGCCTCAACCTGGAAG
CACTGGAAGGCTATGAGATCGCCAATCCACGCATGATCAAAGCGCTTAAACAACGGCGCG
GGCGCGAATGTTACGACACTGAAACGGGGAAGCTGGTGCCTATGGATCCTGCTAGGGTCC
AAGTGCCGATTAACCGGGTCGTGCCCCATGTGTTGGTGGATACCTCTGCAGCGGCCAAAC
CAGGCTTCCTAGAAAATAGGCTCACAGTTGACAGATGGGACCAAGTGCACAGCTTCAAAA
CGAGAGCAGCTGTCAAGTTCGCAGAGCTGACGAAGCGCGTCTCGTACAACTCAGTTCTTG
ACCTTGGGGCTGCCCCGGGTGGAGTAACCGACTACTGCGTGAAGAAGGGAAAGACCGTCA
CATGTGTCTCTGAACAGTGGGATTCTAAGCCGAGAGGTGCTGTGGTCGTTACAGCCGATA
TTAACGGCCCACTCAACAATCTAGGCATCTTCGACCTGGTGTTTTGTGACGCAGCCGGAC
CACGACGCTATCACCACTACGCGCAGTGCGAAGACCATGCCGTGCTGTTCACCTCAGCAT
GCAAACATGGGGTAGAGCGCACGGCCAAGGGCGGAGTGTTCATCGTGAAGGCGTACGGGA
TGGCGGACCGTCGAACAGAGAGGGCGGTGGAATGCACAGCGAGGTATTTCAAGTCCGTCT
CGGTCGAAAAACCCGTCTCTTCCCGTATAACCAACGTGGAAGTTTTCTTCAAGTTCTCCG
GCCGGTGTCGCCCGCTCGCTCGTTCTATTGCACACCTGGGCCCTCAACTGACCGACATCT
ACGCTCGCACGAGGAAGGCGTACAAAATGCTGGCGAGGGGAGGTGTTGCCGACAAGGTGA
AAGTGGCGGAGATCCTCAACTCGATGGTGGGAGCTGCACCGGGTTACAGAGTCCTCAACA
GGAACATCATCACTGCCGAAGAGGAAGTCTTGGTTAACGCCGCTAACAGTAACGGCAGAC
CCGGCGATGGTGTGTGTGGTGCGCTCTACGGCGCGTTCGGGGACGCATTCCCCAACGGTG
CGATCGGCGCGGGAAACGCGGTCTTGGTCCGAGGACTCGAGGCCACCATCATACACGCAG
CCGGAGCTGACTTCAGAGAAGTCGACGAAGAAACCGGCGCGCGACAGCTAAGAGCAGCAT
ACCGTGCGGCGGCTAACCTAGTCACTGCCAACGGTATCACCAGTGCTGCCATCCCCTTGC
TGAGTACACACATCTTCTCCAACGGTCGAAACAGACTGGAACAGTCCTTCGGCGCATTGG
TGGAGGCGTTCGACACGACAGAATGCGACGTCACCATCTATTGCTTGGCCAACAACATGG
CCGTAAGGATTCAGCAACTGATCGACGATCACGCCCGCGAAGAGTTCGACGAGGAGGTGG
TTGTAGTAGAGGAAGAGGAACATGAAGCTGATGCGATGAGTGATACGGAGACGCTGTCCA
GTTTCGGTGACGAAACGGTGTGGGTGCCCAAACATAGCACTCTAGCTGGAAGGCCAGGAT
ATAGTGCCTCTTACGGCGACCGCAGATCCCTTTTTGTCGGCACGAAGTTCCACCGCGCCG
CAGTCGCTATGTCGTCAATTGAAGCGGCTTGGCCTAAGACCAAAGAAGCCAACGCCAAAC
TCATCGAGTACATACGAGGGCAACACCTCGTCGACGTCCTAAAGAGCTGTCCGGTCAACG
ACATACCTGTAGGCAGACCGCCTTCTAGCCTGCCCTGCGGCTGTATTTATGCCATGACCC
CGGAACGGGTCACAGTGCTGAAGCAAAGGCCGCAGGAAGGTTTTGTGGTATGCAGCGCAT
TCAAACTGCCGCTCACTAACATCCAAGATGTCACCAAAGTGGAGTGCACGGTGAGAGCAC
CTGCAGAAGAACCTAGACCCGTGCGCTATCTGCAAGAGAGACGCCCAGTCCAGGCCGCCG
TGGGGCAACCTAGGCCGGCAACTGTGGCTGCCAGAGTCGCCGCGAGTCATGCAGCCAGTG
GGACCAGCACAGCCACGAGCCGCCACACACCCGCGCCGGGCTCGGTGCGGGTGCGCCTGC
TGCCGCCAAGAGACGGTACGGTATCCCGCAGCTCTCGCACGGGTTCGCAGTCCAGCGTCA
CCTCATCAGCGGGATCCATACTGCCAGTGCCCCGAAGGGCGCCAGTTACGCCAGCGGCAT
CATTGGCGGGCAGCGTCCACGGC---CATAGTGTACGCAGCGCCCCTGCCA---TGAGGG
CCGCCAGCACAGGTGCCAGAAGCGTGCGCAGTGTCCAGTCCGGTTCAGCCGGGCATAGA-
-----------------------ACTGACGTCGCCAGCGTCGCCGGCTCAGCGGGGC---
------------------------------------TGCCTAGAGGGCTAACACGGGACC
AGTTCGGCGCCGTGAGAGCTAGGGCCCGCAGGGACTTAGAGCTGGAGGGATCAGAGCATG
GCAGTCAGACTAGCTTCCGTTCCGGCTCGCTGACGGT---------------GGAGAGCA
CCGCTAGTGGCTATAGCCAACGTTCTGACGATCAGGACACGGGCTCCGAACCATCAAGCC
GCGGCGCCTCTGTGAGGACGCGGCGCAGAGGGCAACGAGACGGCCCTGGAGGGTATATAT
TCTCTTCTGACCAAGGTACAGCTCACCTTAGCCAGCATAATACCCAGACAAACAACACTA
CGGAAGTGTTGATGCGAACGTCGGTACTGCCAAGCAATGACCACGGCACACCAGATCTGC
CTGCAGAGACGAAGAAGAAGCTGGCGTACCAGATGCGCCCCACTCAAAAGAACAAGAGTC
GCTACCTTTCCGCGAAGGTCCACAACATGAAACACAAGATCGTTCAATGTTTGCAGCGAG
GTGCAGGGCACTACTTGAGAGAGCAGCACGCTCTGCCGCTGTGGAAAAACACCTTTCCTA
AGCCCAGGTACTCCGACGCTTGTGTGGTGAAGTTCGAGAGCGTCAACACAGCGATTGTTG
CAGCCAACATGTTCATAGGGTGTAACTACCCCACCTTAAGCTCGTTCGGAGTCACGGACA
AGTACGACGCTTACCTGGACATGGTTGACGGACTCAACTGCAACCTCGACACCGTGACGT
TCGACCCTGCTAAGGTGCGTTCTCTGCCGAAGAAATCAGAGTATAACCAGCCGCTTATAC
AGTCCCAAGTGCCCGGGCCTATGGCATCTACTCTGCAAAGCATTCTTATGGCCGCCACCA
AGCGCAACTGCAATGTCACGCAGATGAGAGAGCTTCCGACCCTGGACTCAGCGGCAATGA
ACGTGGAGGCTTTTAAAAAATTTGCCTGCAAGGACACCGACCTGTGGACTGAGTTTGCAG
AAAAACCCGTGAGGTTGTCGCCCGGTCAAATCGAAGAGTACGTTTTTCATCTACAAGGGG
CTAAGGCCAATGTGATGCACAGCAGAGTCGAAGCCGTATGCCCTAACCTCTCGGAGGTGG
CTATGGATAGGTTCACACTGGATATGAAACGCGACGTTAAAGTGACGCCAGGCACGAAAC
ACGTAGAGGAGAGACCTAAGGTCCAAGTGATTCAAGCGGCCGACCCTATGGCCACCGCGT
ACTTGTGCGCTATCCACAGAGAACTAGTCCGAAGATTGAAAGCCGTCCTGAAACCGTCCA
TACATGTGCTGTTCGATATGAGTTCTGAGGACTTCGACGCTATCGTGGGCCACGGGATGA
AGTTGGGCGACAAGGTGCTGGAAACGGACATCTCTTCATTCGACAAGAGCCAGGACCAGG
CCATGGCGGTTACGGCGCTGATGCTGCTAGAAGATTTGGGAGTAGAAGAAGACCTCCTGA
CCCTCATCGAGGCGTCCTTCGGCGACATCACTTCTGTCCACCTGCCTACAGGCACCAGGT
TCCAGTTTGGATCGATGATGAAGTCCGGGCTTTTTCTGACGCTGTTCGTGAACACGTTGC
TTAACATCACCATAGCCGCTCGAGTCTTACGGGAGCAGCTGGCTGACACCAGGTGCGCCG
CGTTTATTGGCGACGACAACGTCATAACCGGAGTGGTGTCCGATGATATGATGGTGGCCA
GGTGCGCGTCCTGGCTGAACATGGAAGTGAAGATCATGGACATGGAAATCGGCAATAGGA
GTCCTTATTTTTGTGGCGGCTTCCTGTTACTCGACACGGTAACAGGCACTGTAAGCCGAG
TGTCGGACCCTGTAAAACGCCTGATGAAAATGGGAAAACCGGCCCTGAACGATCCAGAAA
CGGATGTGGACAGATGCCGCGCATTGCGCGAAGAAGTGGAAAGCTGGTACAGAGTGGGGA
TCCAGTGGCCACTGCAGGTGGCCGTAGCTACTCGCTACGGTGTAAACCATCTGCCGTTAG
CCACAATGGCAATGGCCACGCTCGCCCAAGATCTGAGATCGTACTTGGGCGCGCGAGGGG
AGTACGTATCCCTCTACGCCTAACCTTAATATTTTCTGCATCATACTCTCAACCAACCAT
GTTTCCCATGCAATTCACAAACTCAGCCTATCGCCAGATGGAGCCCATGTTCGCACCGGG
TCCTCGAGGACAAGTACAGCCGTACCGGCCGCGCACTAAGCGTCGCCAAGAGCCGCAAGT
CGGCAACGCTGCTATTGCTGCCCTCGCGAACCAGATGAGCGCGCTCCAGCTACAGGTGGC
TGGACTTGCCGGCCAGGCAAGGGTGGATCGTCGTGGACCAAGACGTGTTCAGAAAAGCAA
GCAGAAGAAGAAGAATCCCTCCAACGGAGAAAAACCCAAGGAGAAGAAGAAGAAGCAAAA
ACAACAGGAGAAGAAAGGGAGCGGTGGCGTAA---TCAAAAAACCACGGAACCGGCCCGG
AAAGGAGGTAAGGATCTCCGTAAAGCGTGCCCGACAGAGCACCTTCCCCGTGTACCATGA
CGGTGCTATATCCGGCTACGCTGTGCTGATTGGTTCTCGCGTGTTTAAGCCAGCGCACGT
GAAGGGTAAGATCGACCACCCCGAGCTGGCGGACATCAAGTTCCAGGTCGCCGAGGACAT
GGACCTCGAAGCAGCTGCTTACCCTAAGAGTATGCGAGACCAGGCGGCTGAACCAGCAAC
CATGATGGACGGAGTGTATAACTGGGAGTACGGCACTATCAGAGTGGAGGACAATGTCGT
AATTGACGCGAGCGGCAGAGGTAAGCCGGGTGACAGTGGAAGGGCCATTACCGACAACTC
AGGAAAGGTTGTTGGCATTGTCCTCGGAGGGGGACCCGACGGCAGGCGCACACGCCTCTC
CGTGATAGGTTTCGACAAGAAGATGAAGGCTAGAGAGATCGCCTACAGCGAGGCCATACC
TTGGACACGTGCTCCAGCCCTCCTGCTGCTGCCCATGGTCATCGCCTGTACCTACAACTC
CAACACCTTTGATTGCTCCAAACCGTCCTGCCAGGACTGTTGTATCACTGCTGAACCAGA
GAAGGCCATGGCTATGTTGAAGGACAACCTGAACGACCCGAACTATTGGGACCTACTCAT
TGCCGTCACCACCTGCAATTCCGCCCGGAAAAAGAGGGCTGTGTCTGCGTCGCCTGCCGC
CGTTTACGACACACAAATCCTCGCCGCCCACGCAGCTGCCTCCCCGTACAGGGCGTATTG
CCCCGACTGTGATGGAACTGCCTGCATCTCGCCGATAGCTATTGACGAGGTGGTAAGCAG
CGGTAGCGACCACGTCCTCCGCATCCGGGTCGGTTCTCAATCGGGAGTGACCGCTAAAGG
CGGTGCGGCGGGTGAAACATCTCTGCGATACCTGGGAAGGGACGGTAAGGTGCACGCCGC
GGACAACACGCGGCTTGTGGTGCGCACCACTGCAAAGTGCGATGTGCTGCAGGCCACCGG
CCACTACATCCTGGCCAGCTGCCCAGAGGGGCAGAGTATTACTGTTGCGGCCACACTGGA
CGGCACCCGCCACCAATGCACCACGGTTTTCGAACATCAAGTAACGGAGAAGTTCACCAG
AGAACGCAGCAAGGGCCACCACTTGTCCGACCTGACCAAGAAGTGCACCAGATTTTCCAC
CACCCCGAAGAAGTCCGCCCCCTACCTCGTTGACGTGTACGACGCTCTGCCGATTTCCGT
AGAGATTAGCACCGTTGTAACATGCAACGACAATCAGTGCACAGTGAGGGTGTCACCCGG
TACCACAGTGAAATTCGATAAGAAGTGCAAGAGCGCTGCCCAAGCGACCGTTACCTTTAC
CAGCGACTCCCAGACGTTTACGTGTGAGGAGCCGGTTCTGACGGCCGCCAGTATCACCCA
GGGCAAGCCGCACCTTAGATCATCTATGTTGCCCAGCGGAGGCAAGGAAGTGAAGGCGAG
GATCCCATTCCCGTTCCCGCCAGAGACCGCGACCTGCAGAGTAAGTGTCGCCCCGCTGCC
GTCGATCACCTATGAGGAAAGCGACGTTCTGCTGGCCGGTACCGCGAAGTACCCCGTGCT
GCTGACTACACGGAACCTTGGATTCCACAGCAATGCCACATCCGAATGGATCCAGGGTAA
GTACTTGCGCCGTATCCCGGTCACGCCCCAAGGGATCGAACTAACGTGGGGAAATAACGC
ACCGTTGCACTTCTGGTCATCTGTTAGGTACGCATCTGGGGACGCCGACGCGTACCCTTG
GGAACTTCTGGTGCACCACACCAAGCACCATCCGGAGTACGCGTGGGCGTTTGTAGGAGT
TGCATGTGGTCTGCTGGTTATTGCAGTATGCATGTTCGCGTGCGCATGCAACAGAGTGCG
GTACTCTTTGGTCGCCAACACGTTCAACCCGAACCCACCACCACTGACCGCACTGACTGC
AGCATTGTGCTGCATACCTGGGGCTCGTGCGGACCAACCCTACCTGGACATCATTGCCTA
CCTGTGGACCAACAGCAAAGTGGCCTTCGGGCTGCAATGCGCGGCGCCCGTGGCTTGCGT
GCTCATCGTCACATACGCCCTTAGACACTGCAGACTGTGCTGCAAGTCTTTTTTAGGGGT
AAGAGGGTGGTCAGCTCTGCTGGTCATCCTTGCGTATGTACAGAGCTGCAAGAGCTACGA
ACACACCGTGGTGGTCCCAATGGACCCGAGAGCCCCGTCGTACGAAGCAGTGATAAACCG
GAATGGGTATGATCCCTTGAAGCTGACCATTGCAGTGAACTTTACCGTCATCTCACCAAC
TACAGCTCTGGAATACTGGACTTGCGCAAGTGTCCCTATCGTCGAGCCGCCCCATGTGGG
CTGCTGCACGTCGGTGTCCTGCCCCTCCGACCTCTCCACACTGCACGCGTTCACCGGCAA
AGCCGTCTCCGACGTGCACTGCGATGTGCACACAAACGTGTACCCCTTGTTGTGGGGTGC
GGCTCATTGCTTCTGCTCCACCGAGAATACACAAGTCAGCGCGGTGGCTGCCACCGTCTC
TGAATTTTGTGCTCAGGACTCAGAGCGCGCCGAAGCGTTTAGCGTTCACAGCAGCTCAGT
CACTGCAGAGGTTCTGGTGACGCTTGGTGAAGTGGTGACGGCAGTCCACGTTTACGTGGA
CGGGGTAACATCTGCCAGGGGTACCGACCTCAAGATCGTGGCTGGGCCAATAACAACTGA
CTACTCCCCGTTCGATCGCAAAGTAGTCCGTATCGGCGAAGAGGTCTATAACTACGACTG
GCCTCCTTACGGGGCTGGTCGACCAGGCACATTCGGGGATATTCAAGCTAGGTCAACCAA
CTATGTCAAGCCCAATGATCTGTACGGGGATATCGGAATCGAAGTACTGCAGCCGACTAA
TGACCATGTGCACGTGGCTTACACGTATACGACCTCCGGGTTACTGCGTTGGCTGCAGGA
CGCTCCGAAGCCACTTAGTGTCACAGCACCGCACGGTTGTAAGATCAGTGCCAACCCGCT
CCTGGCCCTCGATTGTGGGGTTGGCGCCGTCCCCATGTCCATCAACATTCCGGACGCGAA
GTTCACCCGCAAATTGAAGGATCCGAAACCATCGGCCCTGAAATGCGTGGTGGACAGTTG
CGAGTACGGGGTGGACTACGGGGGCGCCGCCACGATCACCTATGAGGGCCACGAGGCTGG
GAAGTGCGGGATCCATTCCCTGACACCAGGAGTCCCTCTGAGAACATCAGTGGTCGAAGT
GGTTGCCGGCGCTAACACCGTCAAAACGACCTTCTCCTCACCCACGCCCGAGGTCACACT
CGAGGTAGAGATCTGTTCGGCAATGGTGACGTGCGCCAGTGAGTGCACTCCACCGAAGGA
ACATGTAGTCGCAACCAGGCCTCGCCATGGCAGCGACACTGGAGGCTACATCTCCGGGCC
CGCAATGCGCTGGGCCGGTGGGATTGTAGGGACCTTAGCGGTCCTGTTCCTCATCCTTGC
CGTTACCTACTGCGTGGTGAAGAAGTGC
>SAV3-8-R/10_KC122921_2010_Norway_SAV3
AGACTGCGTTTCCAGGGTTCGAAGTGGTGGCCAGCAACAGGTCGTCCAACGACCATGCCG
CCGCCAGAGCTTTCTCCCACTTGGCTACCAAGTGGATTGAGCGCGACATCGATGGCCGTC
AGGTCATCGTTGCCGATATAGGGAGCGCACCAGCGAGAAGAGTCGGGGCACCCGTCAATG
TCACATACCACAGTGTGTGTCCTCGCAAATGCGCTGAAGACCCTGAGAGGCTGGCTTCTT
ATGCCAGGAAACTCGTCAGGGCTGTGGAGAGAGGAGATGGGCACCTCGTCAGTGACAGAA
TCACTGACCTGAAGGATGTCCTGGAGAACCCGGACACGTCACTGGAAACCACCAGTATCT
GCCTGAACGACGACGTGAGTTGTAAAGTAAAGGCCGATATTGCAGTGTACCAGGACGTGT
ACGCAGTCGATGCACCGTCTACCATTTACGCTCAAGCCGACAAAGGCACGCGAGTGGTAT
ACTGGATCGGGTTCGAGCCGTTCGTGTTCCACACGGACGCTATGGCGGGAAGCTTCCCGC
TATATGACGCCAACTGGAGCGACTCGGCGGTACTGGCAGCAAAAAACCTGCCACTGTGCT
ACTCAGGGTTATCGGAGGATTCCATTAACTGGAGATTCCGTTTCCGTGATAAGCCACTGG
TACCGTCTGGAGAAATCCATTACTCGGTGGGTAGCACCCACTACGTTGAGGACCGAGACA
AGCTGAAAAGCTGGCACCTGCCTTCTACCTTCCACTTCGTGGCACCCAACAAGTACACAT
GCCGTTGTGATACGGTGGTGAGCTGTGGTGGCTACGTCGTAAAGAAGATCACGATCTGTG
AGGGCATCGTTGGTAGACCCGCGAATGAGGAATTGGCCACTTCGTACCACCGTGATGGAG
TGGTGGTGACCAAGTTCTCTGACACGATCAACCACGAACAGGTGTCATTCCCAGTGGTGA
CCTACATCCCTGCCGTCATCTGTGACCAGATGACCGCCATGACGGCTAACCCCGTCAAAT
ACCCGGATGTCGTTAAACTGCTGGTAGGACTCAACCAGAGGATCGTGGTCAACGGGACCA
CCGTCCGGAACGTCAACTCCATGGATAACTCGCTGATTCCCGTATTCGCTCGCGCATTGT
GCAGCTGGGCAGACGAAGTTCGGCGGGACATGGAGGACGAACAAGACATGTATGGTATTA
CGTCTGTCACCACATGGATCTGTATCTGCAGAGCGTACGATAAACGCCAGCAGCATACCT
TCTACCGCAGGCCCAAGCAGTCCTCAGGCATATACGTGCCTGCCAAGTTTACAGGATCGC
TGAGAGCCTCCCTCTCCGCCACCTACCTCAACCTGCCTCTGAAGCAACTGCTGCTTAACA
CGCTCAAACGCGCGATCAAACCTATGGATCAGGCCATCGCAGATGAGACAGAAGCACGCG
CACACGACGCGGCTGAAGTGCATGAGTTGACAGAGGAAGAGGGTAGACAACAGGCCGCCA
ACCCTAGTTACATCGCAGACGTGCTAGATCAGGATGACGTA---GAGGAGGTCGACGACG
TAATGTCTGATGTGGACCTTGGCGAAGAAGACGGGGTGGGTGCCACCATCATCGACTGCC
ACAGAGGTACCGTGAAAGTGATCACGGCGTTCAGTGACAATACTATGGGAGAATACTTAG
TACTATCCCCGGTAACTGTGTTGCGCACCAGGAAACTGGCCGTATTGCTTGGACCGCTCG
CAGACGAAGTGATGCAGTATGTCCACAAGGGCCGGACCGGACGTTATGCCATCGAGAAGA
ACAACTTGAAGGTACTCATTCCTACGGGAGTGTCCCTCAAGACGGCTCACTTCCAGGCCC
TTGCTGAAAGTGCCACCTTGACCTACAACGACTACCTGTTCACATGCCGCACGCTCGATC
AGCTGGCAACAAGAGGACCTGCAAAAAACACTGACGAAGTCTACTACAAGCTTGTCGACG
CCGCTAAGGCGAAGGACGAATACGTTTACGAATTGTCCTCCAAGCAATGCGTCAAAAAGG
AAGACGCAACAGGCACAGTCCTTCAAGGGGACATATGCAATCCGCCCTACCACCAGTTTG
CCTATGAGGCGCTGCGTAAAAGGCCGGCTCACACACACGACGTCCACACGATTGGCATCT
ACGGGGTTCCGGGTGCAGGAAAAACCGCTATCATCACAACCGAAGTAACTACACGCGACT
TGGTCGCTAGTGGAAAAAAGGAGAACTGTGAAGACATCAAGCGGTGCGTGTTGGAGAGAC
GCGGCTTAAAAATAGCCGCACGTACGGTTGACTCGCTGCTTTACGGTGCATACCGAGGAG
CGGTCGACACGCTGTACGTTGACGAGGCTTACGCCTGTCACTCGGGCACCCTGCTCGCCT
TGATCGCTGCGGTAAGACCGACGGGAAAGGTGGTGCTGTGTGGTGACCCTAAACAAGTCG
GATGTGTAAACCAGCTCCAAATGCGGATGCATTACAACCACGAGATCAGTGATCACGTTC
TGCGGAAGAACATCTCCCGCCGTTGCACTCACACGCTTACGGCCATCGTTTCAAACCTCA
ACTATGAAGGTAGAATGAAGACTACGAACCCGTGCAAGAAGCCGGTACTAATTGACACTA
CCGGATCTACCAAGCCTGACAAAGAAGCGTTGGTATTGACGTGCTTCCGCGGGTGGGTCA
AAGACCTAAAAATTCTCTACCCTCATAATGAGCTCATGACTGCGGCTGCCTCACAGGGTC
TGACTCGTGAAAAAGTGTACGCCGTTCGCTGCCGCGTCACGTCGAACCCACTCTACGAGC
CGACCTCTGAGCACATTACCGTTCTTTTGACGCGCACCAATGACGAACTGGTCTGGAAGA
CACTGCCGAACGACCCGCTGATCCCTATACTCTCCAAGCCGCCGAAAGGAGATTACTCCG
CTACCATGGAGGATTGGGAGGATGAGCACAATGGTATCTTGGCGGCCCTCAGAGAAGCGT
GTGTCCCACGGATGAACTTCGCGCACGGGAAGCGTAACACCTGTTGGGCAGTTACAAGCA
GCCGGGTGTTGCATGAGGCAGGCGTCCTGATAACACCGGAGGATTACAACCGCATCTTTC
CGGCATTCCGAGAGGACAAGCCGCACTCGGCCTTGGCAGCCTTGGATGCTGTCGCTACTC
TCGTGTGGGGCTTGGATACGTCCTCGGGCATCCTGAGTGGAAAGGGTAGTTTCATGCGCC
TGGAGAACAGCCATTGGAGTAACTCCAACAGAGGGTATGAGTACGGCCTCAACCTGGAAG
CACTGGAAGGCTATGAGATCGCCAATCCACGCATGATCAAAGCGCTTAAACAACGGCGCG
GGCGCGAATGTTACGACACTGAAACGGGGAAGCTGGTGCCTATGGATCCTGCTAGGGTCC
AAGTGCCGATTAACCGGGTCGTGCCCCATGTGTTGGTGGATACCTCTGCAGCGGCCAAAC
CAGGCTTCCTAGAAAATAGGCTCACAGTTGACAGATGGGACCAAGTGCACAGCTTCAAAA
CGAGAGCAGCTGTCAAGTTCGCAGAGCTGACGAAGCGCGTCTCGTACAACTCAGTTCTTG
ACCTTGGGGCTGCCCCGGGTGGAGTAACCGACTACTGCGTGAAGAAGGGAAAGACCGTCA
CATGTGTCTCTGAACAGTGGGATTCTAAGCCGAGAGGTGCTGTGGTCGTTACAGCCGATA
TTAACGGCCCACTCAACAATCTAGGCATCTTCGACCTGGTGTTTTGTGACGCAGCCGGAC
CACGACGCTATCACCACTACGCGCAGTGCGAAGACCATGCCGTGCTGTTCACCTCAGCAT
GCAAACATGGGGTGGAGCGCACGGCCAAGGGCGGAGTGTTCATCGTGAAGGCGTACGGGA
TGGCGGACCGTCGAACAGAGAGGGCGGTGGAATGCACAGCGAGGTATTTCAAGTCCGTCT
CGGTCGAAAAACCCGTCTCTTCCCGTATAACCAACGTGGAAGTTTTCTTCAAGTTCTCCG
GCCGGTGTCGCCCGCTCGCTCGTTCTATTGCACACCTGGGCCCTCAACTGACCGACATCT
ACGCTCGCACGAGGAAGGCGTACAAAATGCTGGCGAGGGGAGGTGTTGCCGACAAGGTGA
AAGTGGCGGAGATCCTCAACTCGATGGTGGGAGCTGCACCGGGTTACAGAGTCCTCAACA
GGAACATCATCACTGCCGAAGAGGAAGTCTTGGTTAACGCCGCTAACAGTAACGGCAGAC
CCGGCGATGGTGTGTGTGGTGCGCTCTACGGCGCGTTCGGGGACGCATTCCCCAACGGTG
CGATCGGCGCGGGAAACGCGGTCTTGGTCCGAGGACTCGAGGCCACCATCATACACGCAG
CCGGAGCTGACTTCAGAGAAGTCGACGAAGAAACCGGCGCGCGACAGCTAAGAGCAGCAT
ACCGTGCGGCGGCTAACCTAGTCACTGCCAACGGTATCACCAGTGCTGCCATCCCCTTGC
TGAGTACACACATCTTCTCCAACGGTCGAAACAGACTGGAACAGTCCTTCGGCGCATTGG
TGGAGGCGTTCGACACGACAGAATGCGACGTCACCATCTATTGCTTGGCCAACAACATGG
CCGTAAGGATTCAGCAACTGATCGACGATCACGCCCGCGAAGAGTTCGACGAGGAGGTGG
TTGTAGTAGAGGAAGAGGAACATGAAGCTGATGCGATGAGTGATACGGAGACGCTGTCCA
GTTTCGGTGACGAAACGGTGTGGGTGCCCAAACATAGCACTCTAGCTGGAAGGCCAGGAT
ATAGTGCCTCTTACGGCGACCGCAGATCCCTTTTTGTCGGCACGAAGTTCCACCGCGCCG
CAGTTGCTATGTCGTCAATTGAAGCGGCTTGGCCTAAGACCAAAGAAGCCAACGCCAAAC
TCATCGAGTACATACGAGGGCAACACCTCGTCGACGTCCTAAAGAGCTGTCCGGTCAACG
ACATACCTGTAGGCAGACCGCCTTCTAGCCTGCCCTGCGGCTGTATTTATGCCATGACCC
CGGAACGGGTCACAGTGCTGAAGCAAAGGCCGCAGGAAGGTTTTGTGGTATGCAGCGCAT
TCAAACTGCCGCTCACTAACATCCAAGATGTCACCAAAGTGGAGTGCACGGTGAGAGCAC
CTGCAGAAGAACCTAGACCCGTGCGCTATCTGCAAGAGAGACGCCCAGTCCAGGCCGCCG
TGGGGCAACCTAGGCCGGCAACTGTGGCTGCCAGAGTCGCCGCGAGTCATGCAGCCAGTG
GGACCAGCACAGCCACGAGCCGCCACACACCCGCGCCGGGCTCGGTGCGGGTGCGCCTGC
TGCCGCCAAGAGACGGTACGGTATCCCGCAGCTCTCGCACGGGTTCGCAGTCCAGCGTCA
CCTCATCAGCGGGATCCATACTGCCAGTGCCCCGAAGGGCGCCAGTTACGCCAGCGGCAT
CATTGGCGGGCAGCGTCCACGGC---CATAGTGTACGCAGCGCCCCTGCCA---TGAGGG
CCGCCAGCACAGGTGCCAGAAGCGTGCGCAGTGTCCAGTCCGGTTCAGCCGGGCATAGA-
-----------------------ACTGACGTCGCCAGCGTCGCCGGCTCAGCGGGGC---
------------------------------------TGCCTAGAGGGCTAACACGGGACC
AGTTCAGCGCCGTGAGAGCTAGGGCCCGCAGGGACTTAGAGCTGGAGGGATCAGAGCATG
GCAGTCAGACTAGCTTCCGTTCCGGCTCGCTGACGGT---------------GGAGAGCA
CCGCTAGTGGCTATAGCCAACGTTCTGACGATCAGGACACGGGCTCCGAACCATCAAGCC
GCGGCGCCTCTGTGAGGACGCGGCGCAGAGGGCAACGAGACGGCCCTGGAGGGTATATAT
TCTCTTCTGACCAAGGTACAGCTCACCTTAGCCAGCATAATACCCAGACAAACAACACTA
CGGAAGTGTTGATGCGAACGTCGGTACTGCCAAGCAATGACCACGGCACACCAGATCTGC
CTGCAGAGACGAAGAAGAAGCTGGCGTACCAGATGCGCCCCACTCAAAAGAACAAGAGTC
GCTACCTTTCCGCGAAGGTCCACAACATGAAACACAAGATCGTTCAATGTTTGCAGCGAG
GTGCAGGGCACTACTTGAGAGAGCAGCACGCTCTGCCGCTGTGGAAAAACACCTTTCCTA
AGCCCAGGTACTCCGACGCTTGTGTGGTGAAGTTCGAGAGCGTCAACACAGCGATTGTTG
CAGCCAACATGTTCATAGGGTGTAACTACCCCACCTTAAGCTCGTTCGGAGTCACGGACA
AGTACGACGCTTACCTGGACATGGTTGACGGACTCAACTGCAACCTCGACACCGTGACGT
TCGACCCTGCTAAGGTGCGTTCTCTGCCGAAGAAATCAGAGTATAACCAGCCGCTTATAC
AGTCCCAAGTGCCCGGGCCTATGGCATCTACTCTGCAAAGCATTCTTATGGCCGCCACCA
AGCGCAACTGCAATGTCACGCAGATGAGAGAGCTTCCGACCCTGGACTCAGCGGCAATGA
ACGTGGAGGCTTTTAAAAAATTTGCCTGCAAGGACACCGACCTGTGGACTGAGTTTGCAG
AAAAACCCGTGAGGTTGTCGCCCGGTCAAATCGAAGAGTACGTTTTTCATCTACAAGGGG
CTAAGGCCAATGTGATGCACAGCAGAGTCGAAGCCGTATGCCCTAACCTCTCGGAGGTGG
CTATGGATAGGTTCACACTGGATATGAAACGCGACGTTAAAGTGACGCCAGGCACGAAAC
ACGTAGAGGAGAGACCTAAGGTCCAAGTGATTCAAGCGGCCGACCCTATGGCCACCGCGT
ACTTGTGCGCTATCCACAGAGAACTAGTCCGAAGATTGAAAGCCGTCCTGAAACCGTCCA
TACATGTGCTGTTCGATATGAGTTCTGAGGACTTCGACGCTATCGTGGGCCACGGGATGA
AGTTGGGCGACAAGGTGCTGGAAACGGACATCTCTTCATTCGACAAGAGCCAGGACCAGG
CCATGGCGGTTACGGCGCTGATGCTGCTAGAAGATTTGGGAGTAGAAGAAGACCTCCTGA
CCCTCATCGAGGCGTCCTTCGGCGACATCACTTCTGTCCACCTGCCTACAGGCACCAGGT
TCCAGTTTGGATCGATGATGAAGTCCGGGCTTTTTCTGACGCTGTTCGTGAACACGTTGC
TTAACATCACCATAGCCGCTCGAGTCTTACGGGAGCAGCTGGCTGACACCAGGTGCGCCG
CGTTTATTGGCGACGACAACGTCATAACCGGAGTGGTGTCCGATGATATGATGGTGGCCA
GGTGCGCGTCCTGGCTGAACATGGAAGTGAAGATCATGGACATGGAAATCGGCAATAGGA
GTCCTTATTTTTGTGGCGGCTTCCTGTTACTCGACACGGTAACAGGCACTGTAAGCCGAG
TGTCGGACCCTGTAAAACGCCTGATGAAAATGGGAAAACCGGCCCTGAACGATCCAGAAA
CGGATGTGGACAGATGCCGCGCATTGCGCGAAGAAGTGGAAAGCTGGTACAGAGTGGGGA
TCCAGTGGCCACTGCAGGTGGCCGTAGCTACTCGCTACGGTGTAAACCATCTGCCGTTAG
CCACAATGGCAATGGCCACGCTCGCCCAAGATCTGAGATCGTACTTGGGCGCGCGAGGGG
AGTACGTATCCCTCTACGCCTAACCTTAATATTTTCTGCATCATACTCTCAACCAACCAT
GTTTCCCATGCAATTCACAAACTCAGCCTATCGCCAGATGGAGCCCATGTTCGCACCGGG
TCCTCGAGGACAAGTACAGCCGTACCGGCCGCGCACTAAGCGTCGCCAAGAGCCGCAAGT
CGGCAACGCTGCTATTGCTGCCCTCGCGAACCAGATGAGCGCGCTCCAGCTACAGGTGGC
TGGACTTGCCGGCCAGGCAAGGGTGGATCGTCGTGGACCAAGACGTGTTCAGAAAAGCAA
GCAGAAGAAGAAGAATCCCTCCAACGGAGAAAAACCCAAGGAGAAGAAGAAGAAGCAAAA
ACAACAGGAGAAGAAAGGGAGCGGTGGCGTAA---TCAAAAAACCACGGAACCGGCCCGG
AAAGGAGGTAAGGATCTCCGTAAAGCGTGCCCGACAGAGCACCTTCCCCGTGTACCATGA
CGGTGCTATATCCGGCTACGCTGTGCTGATTGGTTCTCGCGTGTTTAAGCCAGCGCACGT
GAAGGGTAAGATCGACCACCCCGAGCTGGCGGACATCAAGTTCCAGGTCGCCGAGGACAT
GGACCTCGAAGCAGCTGCTTACCCTAAGAGTATGCGAGACCAGGCGGCTGAACCAGCAAC
CATGATGGACGGAGTGTATAACTGGGAGTACGGCACTATCAGAGTGGAGGACAATGTCGT
AATTGACGCGAGCGGCAGAGGTAAGCCGGGTGACAGTGGAAGGGCCATTACCGACAACTC
AGGAAAGGTTGTTGGCATTGTCCTCGGAGGGGGACCCGACGGCAGGCGCACACGCCTCTC
CGTGATAGGTTTCGACAAGAAGATGAAGGCTAGAGAGATCGCCTACAGCGAGGCCATACC
TTGGACACGTGCTCCAGCCCTCCTGCTGCTGCCCATGGTCATCGCCTGTACCTACAACTC
CAACACCTTTGATTGCTCCAAACCGTCCTGCCAGGACTGTTGTATCACTGCTGAACCAGA
GAAGGCCATGGCTATGTTGAAGGACAACCTGAACGACCCGAACTATTGGGACCTACTCAT
TGCCGTCACCACCTGCAATTCCGCCCGGAAAAAGAGGGCTGTGTCTGCGTCGCCTGCCGC
CGTTTACGACACACAAATCCTCGCCGCCCACGCAGCTGCCTCCCCGTACAGGGCGTATTG
CCCCGACTGTGATGGAACTGCCTGCATCTCGCCGATAGCTATTGACGAGGTGGTAAGCAG
CGGTAGCGACCACGTCCTCCGCATCCGGGTCGGTTCTCAATCGGGAGTGACCGCTAAAGG
CGGTGCGGCGGGTGAAACATCTCTGCGATACCTGGGAAGGGACGGTAAGGTGCACGCCGC
GGACAACACGCGGCTTGTGGTGCGCACCACTGCAAAGTGCGATGTGCTGCAGGCCACCGG
CCACTACATCCTGGCCAGCTGCCCAGAGGGGCAGAGTATTACTGTTGCGGCCACACTGGA
CGGCACCCGCCACCAATGCACCACGGTTTTCGAACATCAAGTAACGGAGAAGTTCACCAG
AGAACGCAGCAAGGGCCACCACTTGTCCGACCTGACCAAGAAGTGCACCAGATTTTCCAC
CACCCCGAAGAAGTCCGCCCCCTACCTCGTTGACGTGTACGACGCTCTGCCGATTTCCGT
AGAGATTAGCACCGTTGTAACATGCAACGACAATCAGTGCACAGTGAGGGTGTCACCCGG
TACCACAGTGAAATTCGATAAGAAGTGCAAGAGCGCTGCCCAAGCGACCGTTACCTTTAC
CAGCGACTCCCAGACGTTTACGTGTGAGGAGCCGGTTCTGACGGCCGCCAGTATCACCCA
GGGCAAGCCGCACCTTAGATCATCTATGTTGCCCAGCGGAGGCAAGGAAGTGAAGGCGAG
GATCCCATTCCCGTTCCCGCCAGAGACCGCGACCTGCAGAGTAAGTGTCGCCCCGCTGCC
GTCGATCACCTATGAGGAAAGCGACGTTCTGCTGGCCGGTACCGCGAAGTACCCCGTGCT
GCTGACTACACGGAACCTTGGTTTCCACAGCAATGCCACATCCGAATGGATCCAGGGTAA
GTACTTGCGCCGTATCCCGGTCACGCCCCAAGGGATCGAACTAACGTGGGGAAATAACGC
ACCGTTGCACTTCTGGTCATCTGTTAGGTACGCATCTGGGGACGCCGACGCGTACCCTTG
GGAACTTCTGGTGCACCACACCAAGCACCATCCGGAGTACGCGTGGGCGTTTGTAGGAGT
TGCATGTGGTCTGCTGGTTATTGCAGTATGCATGTTCGCGTGCGCATGCAACAGAGTGCG
GTACTCTTTGGTCGCCAACACGTTCAACCCGAACCCACCACCACTGACCGCACTGACTGC
AGCATTGTGCTGCATACCTGGGGCTCGTGCGGACCAACCCTACCTGGACACCATTGCCTA
CCTGTGGACCAACAGCAAAGTGGCCTTCGGGCTGCAATGCGCGGCGCCCGTGGCTTGCGT
GCTCATCGTCACATACGCCCTTAGACACTGCAGACTGTGCTGCAAGTCTTTTTTAGGGGT
AAGAGGGTGGTCAGCTCTGCTGGTCATCCTTGCGTATGTACAGAGCTGCAAGAGCTACGA
ACACACCGTGGTGGTCCCAATGGACCCGAGAGCCCCGTCGTACGAAGCAGTGATAAACCG
GAATGGGTATGATCCCTTGAAGCTGACCATTGCAGTGAACTTTACCGTCATCTCACCAAC
TACAGCTCTGGAATACTGGACTTGCGCAAGTGTCCCTATCGTCGAGCCGCCCCATGTGGG
CTGCTGCACGTCGGTGTCCTGCCCCTCCGACCTCTCCACACTGCACGCGTTCACCGGCAA
AGCCGTCTCCGACGTGCACTGCGATGTGCACACAAACGTGTACCCCTTGTTGTGGGGTGC
GGCTCATTGCTTCTGCTCCACCGAGAATACACAAGTCAGCGCGGTGGCTGCCACCGTCTC
TGAATTTTGTGCTCAGGACTCAGAGCGCGCCGAAGCGTTTAGCGTTCACAGCAGCTCAGT
CACTGCAGAGGTTCTGGTGACGCTTGGTGAAGTGGTGACGGCAGTCCACGTTTACGTGGA
CGGGGTAACATCTGCCAGGGGTACCGACCTCAAGATCGTGGCTGGGCCAATAACAACTGA
CTACTCCCCGTTCGATCGCAAAGTAGTCCGTATCGGCGAAGAGGTCTATAACTACGACTG
GCCTCCTTACGGGGCTGGTCGACCAGGCACATTCGGGGATATTCAAGCTAGGTCAACCAA
CTATGTCAAGCCCAATGATCTGTACGGGGATATCGGAATCGAAGTACTGCAGCCGACTAA
TGACCATGTGCACGTGGCTTACACGTATACGACCTCCGGGTTATTGCGTTGGCTGCAGGA
CGCTCCGAAGCCACTTAGTGTCACAGCACCGCACGGTTGTAAGATCAGTGCCAACCCGCT
CCTGGCCCTCGATTGTGGGGTTGGCGCCGTCCCCATGTCCATCAACATTCCGGACGCGAA
GTTCACCCGCAAATTGAAGGATCCGAAACCATCGGCCCTGAAATGCGTGGTGGACAGTTT
CGAGTACGGGGTGGACTACGGGGGCGCCGCCACGATCACCTATGAGGGCCACGAGGCTGG
GAAGTGCGGGATCCATTCCCTGACACCAGGAGTCCCTCTGAGAACATCAGTGGTCGAAGT
GGTTGCCGGCGCTAACACCGTCAAAACGACCTTCTCCTCACCCACGCCCGAGGTCACACT
CGAGGTAGAGATCTGTTCGGCAATGGTGACGTGCGCCAGTGAGTGCACTCCACCGAAGGA
ACATGTAGTCGCAACCAGGCCTCGCCATGGCAGCGACACTGGAGGCTACATCTCCGGGCC
CGCAATGCGCTGGGCCGGTGGGATTGTAGGGACCTTAGCGGTCCTGTTCCTCATCCTTGC
CGTTACCTACTGCGTGGTGAAGAAGTGC
>SAV3-9-R/10_KC122919_2010_Norway_SAV3
AGACTGCGTTTCCAGGGTTCGAAGTGGTGGCCAGCAACAGGTCGTCCAACGACCATGCCG
CCGCCAGAGCTTTCTCCCACTTGGCTACCAAGTGGATTGAGCGCGACATCGATGGCCGTC
AGGTCATCGTTGCCGATATAGGGAGCGCACCAGCGAGAAGAGTCGGGGCACCCGTCAATG
TCACATACCACAGTGTGTGTCCTCGCAAATGCGCTGAAGACCCTGAGAGGCTGGCTTCTT
ATGCCAGGAAACTCGTCAGGGCTGTGGAGAGAGGAGATGGGCACCTCGTCAGTGACAGAA
TCACTGACCTGAAGGATGTCCTGGAGAACCCGGACACGTCACTGGAAACCACCAGTATCT
GCCTGAACGACGACGTGAGTTGTAAAGTAAAGGCCGATATTGCAGTGTACCAGGACGTGT
ACGCAGTCGATGCACCGTCTACCATTTACGCTCAAGCCGACAAAGGCACGCGAGTGGTAT
ACTGGATCGGGTTCGAGCCGTTCGTGTTCCACACGGACGCTATGGCGGGAAGCTTCCCGC
TATATGACGCCAACTGGAGCGACTCGGCGGTACTGGCAGCAAAAAACCTGCCACTGTGCT
ACTCAGGGTTATCGGAGGATTCCATTAACTGGAGATTCCGTTTCCGTGATAAGCCACTGG
TACCGTCTGGAGAAATCCATTACTCGGTGGGTAGCACCCACTACGTTGAGGACCGAGACA
AGCTGAAAAGCTGGCACCTGCCTTCTACCTTCCACTTCGTGGCACCCAACAAGTACACAT
GCCGTTGTGATACGGTGGTGAGCTGTGGTGGCTACGTCGTAAAGAAGATCACGATCTGTG
AGGGCATCGTTGGTAGACCCGCGAATGAGGAATTGGCCACTTCGTACCACCGTGATGGAG
TGGTGGTGACCAAGTTCTCTGACACGATCAACCACGAACAGGTGTCATTCCCAGTGGTGA
CCTACATCCCTGCCGTCATCTGTGACCAGATGACCGCCATGACGGCTAACCCCGTCAAAT
ACCCGGATGTCGTTAAACTGCTGGTAGGACTCAACCAGAGGATCGTGGTCAACGGGACCA
CCGTCCGGAACGTCAACTCCATGGATAACTCGCTGATTCCCGTATTCGCTCGCGCATTGT
GCAGCTGGGCAGACGAAGTTCGGCGGGACATGGAGGACGAACAAGACATGTATGGTATTA
CGTCTGTCACCACATGGATCTGTATCTGCAGAGCGTACGATAAACGCCAGCAGCATACCT
TCTACCGCAGGCCCAAGCAGTCCTCAGGCATATACGTGCCTGCCAAGTTTACAGGATCGC
TGAGAGCCTCCCTCTCCGCCACCTACCTCAACCTGCCTCTGAAGCAACTGCTGCTTAACA
CGCTCAAACGCGCGATCAAACCTATGGATCAGGCCATCGCAGATGAGACAGAAGCACGCG
CACACGACGCGGCTGAAGTGCATGAGTTGACAGAGGAAGAGGGTAGACAACAGGCCGCCA
ACCCTAGTTACATCGCAGACGTGCTAGATCAGGATGACGTA---GAGGAGGTCGACGACG
TAATGTCTGATGTGGACCTTGGCGAAGAAGACGGGGTGGGTGCCACCATCATCGACTGCC
ACAGAGGTACCGTGAAAGTGATCACGGCGTTCAGTGACAATACTATGGGAGAATACTTAG
TACTATCCCCGGTAACTGTGTTGCGCACCAGGAAACTGGCCGTATTGCTTGGACCGCTCG
CAGACGAAGTGATGCAGTATGTCCACAAGGGCCGGACCGGACGTTATGCCATCGAGAAGA
ACAACTTGAAGGTACTCATTCCTACAGGAGTGTCCCTCAAGACGGCTCACTTCCAGGCCC
TTGCTGAAAGTGCCACCTTGACCTACAACGACTACCTGTTCACATGCCGCACGCTCGATC
AGCTGGCAACAAGAGGACCTGCAAAAAACACTGACGAAGTCTACTACAAGCTTGTCGACG
CCGCTAAGGCGAAGGACGAATACGTTTACGAATTGTCCTCCAAGCAATGCGTCAAAAAGG
AAGACGCAACAGGCACAGTCCTTCAAGGGGACATATGCAATCCGCCCTACCACCAGTTTG
CCTATGAGGCGCTGCGTAAAAGGCCGGCTCACACACACGACGTCCACACGATTGGCATCT
ACGGGGTTCCGGGTGCAGGAAAAACCGCTATCATCACAACCGAAGTAACTACACGCGACT
TGGTCGCTAGTGGAAAAAAGGAGAACTGTGAAGACATCAAGCGGTGCGTGTTGGAGAGAC
GCGGCTTAAAAATAGCCGCACGTACGGTTGACTCGCTGCTTTACGGTGCATACCGAGGAG
CGGTCGACACGCTGTACGTTGACGAGGCTTACGCCTGTCACTCGGGCACCCTGCTCGCCT
TGATCGCTGCGGTAAGACCGACGGGAAAGGTGGTGCTGTGTGGTGACCCTAAACAAGTCG
GATGTGTAAACCAGCTCCAAATGCGGATGCATTACAACCACGAGATCAGTGATCACGTTC
TGCGGAAGAACATCTCCCGCCGTTGCACTCACACGCTTACGGCCATCGTTTCAAACCTCA
ACTATGAAGGTAGAATGAAGACTACGAACCCGTGCAAGAAGCCGGTACTAATTGACACTA
CCGGATCTACCAAGCCTGACAAAGAAGCGTTGGTATTGACGTGCTTCCGCGGGTGGGTCA
AAGACCTAAAAATTCTCTACCCTCATAATGAGCTCATGACTGCGGCTGCCTCACAGGGTC
TGACTCGTGAAAAAGTGTACGCCGTTCGCTGCCGCGTCACGTCGAACCCACTCTACGAGC
CGACCTCTGAGCACATTACCGTTCTTTTGACGCGCACCAATGACGAACTGGTCTGGAAGA
CACTGCCGAACGACCCGCTGATCCCTATACTCTCCAAGCCGCCGAAAGGAGATTACTCCG
CTACCATGGAGGATTGGGAGGATGAGCACAATGGTATCTTGGCGGCCCTCAGAGAAGCGT
GTGTCCCACGGATGAACTTCGCGCACGGGAAGCGTAACACCTGTTGGGCAGTTACAAGCA
GCCGGGTGTTGCATGAGGCAGGCGTCCTGATAACACCGGAGGATTACAACCGCATCTTTC
CGGCATTCCGAGAGGACAAGCCGCACTCGGCCTTGGCAGCCTTGGATGCTGTCGCTACTC
TCGTGTGGGGCTTGGATACGTCCTCGGGCATCCTGAGTGGAAAGGGTAGTTTCATGCGCC
TGGAGAACAGCCATTGGAGTAACTCCAACAGAGGGTATGAGTACGGCCTCAACCTGGAAG
CACTGGAAGGCTATGAGATCGCCAATCCACGCATGATCAAAGCGCTTAAACAACGGCGCG
GGCGCGAATGTTACGACACTGAAACGGGGAAGCTGGTGCCTATGGATCCTGCTAGGGTCC
AAGTGCCGATTAACCGGGTCGTGCCCCATGTGTTGGTGGATACCTCTGCAGCGGCCAAAC
CAGGCTTCCTAGAAAATAGGCTCACAGTTGACAGATGGGACCAAGTGCACAGCTTCAAAA
CGAGAGCAGCTGTCAAGTTCGCAGAGCTGACGAAGCGCGTCTCGTACAACTCAGTTCTTG
ACCTTGGGGCTGCCCCGGGTGGAGTAACCGACTACTGCGTGAAGAAGGGAAAGACCGTCA
CATGTGTCTCTGAACAGTGGGATTCTAAGCCGAGAGGTGCTGTGGTCGTTACAGCCGATA
TTAACGGCCCACTCAACAATCTAGGCATCTTCGACCTGGTGTTTTGTGACGCAGCCGGAC
CACGACGCTATCACCACTACGCGCAGTGCGAAGACCATGCCGTGCTGTTCACCTCAGCAT
GCAAACATGGGGTGGAGCGCACGGCCAAGGGCGGAGTGTTCATCGTGAAGGCGTACGGGA
TGGCGGACCGTCGAACAGAGAGGGCGGTGGAATGCACAGCGAGGTATTTCAAGTCCGTCT
CGGTCGAAAAACCCGTCTCTTCCCGTATAACCAACGTGGAAGTTTTCTTCAAGTTCTCCG
GCCGGTGTCGCCCGCTCGCTCGTTCTATTGCACACCTGGGCCCTCAACTGACCGACATCT
ACGCTCGCACGAGGAAGGCGTACAAAATGCTGGCGAGGGGAGGTGTTGCCGACAAGGTGA
AAGTGGCGGAGATCCTCAACTCGATGGTGGGAGCTGCACCGGGTTACAGAGTCCTCAACA
GGAACATCATCACTGCCGAAGAGGAAGTCTTGGTTAACGCCGCTAACAGTAACGGCAGAC
CCGGCGATGGTGTGTGTGGTGCGCTCTACGGCGCGTTCGGGGACGCATTCCCCAACGGTG
CGATCGGCGCGGGAAACGCGGTCTTGGTCCGAGGACTCGAGGCCACCATCATACACGCAG
CCGGAGCTGACTTCAGAGAAGTCGACGAAGAAACCGGCGCGCGACAGCTAAGAGCAGCAT
ACCGTGCGGCGGCTAACCTAGTCACTGCCAACGGTATCACCAGTGCTGCCATCCCCTTGC
TGAGTACACACATCTTCTCCAACGGTCGAAACAGACTGGAACAGTCCTTCGGCGCATTGG
TGGAGGCGTTCGACACGACAGAATGCGACGTCACCATCTATTGCTTGGCCAACAACATGG
CCGTAAGGATTCAGCAACTGATCGACGATCACGCCCGCGAAGAGTTCGACGAGGAGGTGG
TTGTAGTAGAGGAAGAGGAACATGAAGCTGATGCGATGAGTGATACGGAGACGCTGTCCA
GTTTCGGTGACGAAACGGTGTGGGTGCCCAAACATAGCACTCTAGCTGGAAGGCCAGGAT
ATAGTGCCTCTTACGGCGACCGCAGATCCCTTTTTGTCGGCACGAAGTTCCACCGCGCCG
CAGTCGCTATGTCGTCAATTGAAGCGGCTTGGCCTAAGACCAAAGAAGCCAACGCCAAAC
TCATCGAGTACATACGAGGGCAACACCTCGTCGACGTCCTAAAGAGCTGTCCGGTCAACG
ACATACCTGTAGGCAGACCGCCTTCTAGCCTGCCCTGCGGCTGTATTTATGCCATGACCC
CGGAACGGGTCACAGTGCTGAAGCAAAGGCCGCAGGAAGGTTTTGTGGTATGCAGCGCAT
TCAAACTGCCGCTCACTAACATCCAAGATGTCACCAAAGTGGAGTGCACGGTGAGAGCAC
CTGCAGAAGAACCTAGACCCGTGCGCTATCTGCAAGAGAGACGCCCAGTCCAGGCCGCCG
TGGGGCAACCTAGGCCGGCAACTGTGGCTGCCAGAGTCGCCGCGAGTCATGCAGCCAGTG
GGACCAGCACAGCCACGAGCCGCCACACACCCGCGCCGGGCTCGGTGCGGGTGCGCCTGC
TGCCGCCAAGAGACGGTACGGTATCCCGCAGCTCTCGCACGGGTTCGCAGTCCAGCGTCA
CCTCATCAGCGGGATCCATACTGCCAGTGCCCCGAAGGGCGCCAGTTACGCCAGCGGCAT
CATTGGCGGGCAGCGTCCACGGC---CATAGTGTACGCAGCGCCCCTGCCA---TGAGGG
CCGCCAGCACAGGTGCCAGAAGCGTGCGCAGTGTCCAGTCCGGTTCAGCCGGGCATAGA-
-----------------------ACTGACGTCGCCAGCGTCGCCGGCTCAGCGGGGC---
------------------------------------TGCCTAGAGGGCTAACACGGGACC
AGTTCAGCGCCGTGAGAGCTAGGGCCCGCAGGGACTTAGAGCTGGAGGGATCAGAGCATG
GCAGTCAGACTAGCTTCCGTTCCGGCTCGCTGATGGT---------------GGAGAGCA
CCGCTAGTGGCTATAGCCAACGTTCTGACGATCAGGACACGGGCTCCGAACCATCAAGCC
GCGGCGCCTCTGTGAGGACGCGGCGCAGAGGGCAACGAGACGGCCCTGGAGGGTATATAT
TCTCTTCTGACCAAGGTACAGCTCACCTTAGCCAGCATAATACCCAGACAAACAACACTA
CGGAAGTGTTGATGCGAACGTCGGTACTGCCAAGCAATGACCACGGCACACCAGATCTGC
CTGCAGAGACGAAGAAGAAGCTGGCGTACCAGATGCGCCCCACTCAAAAGAACAAGAGTC
GCTACCTTTCCGCGAAGGTCCACAACATGAAACACAAGATCGTTCAATGTTTGCAGCGAG
GTGCAGGGCACTACTTGAGAGAGCAGCACGCTCTGCCGCTGTGGAAAAACACCTTTCCTA
AGCCCAGGTACTCCGACGCTTGTGTGGTGAAGTTCGAGAGCGTCAACACAGCGATTGTTG
CAGCCAACATGTTCATAGGGTGTAACTACCCCACCTTAAGCTCGTTCGGAGTCACGGACA
AGTACGACGCTTACCTGGACATGGTTGACGGACTCAACTGCAACCTCGACACCGTGACGT
TCGACCCTGCTAAGGTGCGTTCTCTGCCGAAGAAATCAGAGTATAACCAGCCGCTTATAC
AGTCCCAAGTGCCCGGGCCTATGGCATCTACTCTGCAAAGCATTCTTATGGCCGCCACCA
AGCGCAACTGCAATGTCACGCAGATGAGAGAGCTTCCGACCCTGGACTCAGCGGCAATGA
ACGTGGAGGCTTTTAAAAAATTTGCCTGCAAGGACACCGACCTGTGGACTGAGTTTGCAG
AAAAACCCGTGAGGTTGTCGCCCGGTCAAATCGAAGAGTACGTTTTTCATCTACAAGGGG
CTAAGGCCAATGTGATGCACAGCAGAGTCGAAGCCGTATGCCCTAACCTCTCGGAGGTGG
CTATGGATAGGTTCACACTGGATATGAAACGCGACGTTAAAGTGACGCCAGGCACGAAAC
ACGTAGAGGAGAGACCTAAGGTCCAAGTGATTCAAGCGGCCGACCCTATGGCCACCGCGT
ACTTGTGCGCTATCCACAGAGAACTAGTCCGAAGATTGAAAGCCGTCCTGAAACCGTCCA
TACATGTGCTGTTCGATATGAGTTCTGAGGACTTCGACGCTATCGTGGGCCACGGGATGA
AGTTGGGCGACAAGGTGCTGGAAACGGACATCTCTTCATTCGACAAGAGCCAGGACCAGG
CCATGGCGGTTACGGCGCTGATGCTGCTAGAAGATTTGGGAGTAGAAGAAGACCTCCTGA
CCCTCATCGAGGCGTCCTTCGGCGACATCACTTCTGTCCACCTGCCTACAGGCACCAGGT
TCCAGTTTGGATCGATGATGAAGTCCGGGCTTTTTCTGACGCTGTTCGTGAACACGTTGC
TTAACATCACCATAGCCGCTCGAGTCTTACGGGAGCAGCTGGCTGACACCAGGTGCGCCG
CGTTTATTGGCGACGACAACGTCATAACCGGAGTGGTGTCCGATGATATGATGGTGGCCA
GGTGCGCGTCCTGGCTGAACATGGAAGTGAAGATCATGGACATGGAAATCGGCAATAGGA
GTCCTTATTTTTGTGGCGGCTTCCTGTTACTCGACACGGTAACAGGCACTGTAAGCCGAG
TGTCGGACCCTGTAAAACGCCTGATGAAAATGGGAAAACCGGCCCTGAACGATCCAGAAA
CGGATGTGGACAGATGCCGCGCATTGCGCGAAGAAGTGGAAAGCTGGTACAGAGTGGGGA
TCCAGTGGCCACTGCAGGTGGCCGTAGCTACTCGCTACGGTGTAAACCATCTGCCGTTAG
CCACAATGGCAATGGCCACGCTCGCCCAAGATCTGAGATCGTACTTGGGCGCGCGAGGGG
AGTACGTATCCCTCTACGCCTAACCTTAATATTTTCTGCATCATACTCTCAACCAACCAT
GTTTCCCATGCAATTCACAAACTCAGCCTATCGCCAGATGGAGCCCATGTTCGCACCGGG
TCCTCGAGGACAAGTACAGCCGTACCGGCCGCGCACTAAGCGTCGCCAAGAGCCGCAAGT
CGGCAACGCTGCTATTGCTGCCCTCGCGAACCAGATGAGCGCGCTCCAGCTACAGGTGGC
TGGACTTGCCGGCCAGGCAAGGGTGGATCGTCGTGGACCAAGACGTGTTCAGAAAAGCAA
GCAGAAGAAGAAGAATCCCTCCAACGGAGAAAAACCCAAGGAGAAGAAGAAGAAGCAAAA
ACAACAGGAGAAGAAAGGGAGCGGTGGCGTAA---TCAAAAAACCACGGAACCGGCCCGG
AAAGGAGGTAAGGATCTCCGTAAAGCGTGCCCGACAGAGCACCTTCCCCGTGTACCATGA
CGGTGCTATATCCGGCTACGCTGTGCTGATTGGTTCTCGCGTGTTTAAGCCAGCGCACGT
GAAGGGTAAGATCGACCACCCCGAGCTGGCGGACATCAAGTTCCAGGTCGCCGAGGACAT
GGACCTCGAAGCAGCTGCTTACCCTAAGAGTATGCGAGACCAGGCGGCTGAACCAGCAAC
CATGATGGACGGAGTGTATAACTGGGAGTACGGCACTATCAGAGTGGAGGACAATGTCGT
AATTGACGCGAGCGGCAGAGGTAAGCCGGGTGACAGTGGAAGGGCCATTACCGACAACTC
AGGAAAGGTTGTTGGCATTGTCCTCGGAGGGGGACCCGACGGCAGGCGCACACGCCTCTC
CGTGATAGGTTTCGACAAGAAGATGAAGGCTAGAGAGATCGCCTACAGCGAGGCCATACC
TTGGACACGTGCTCCAGCCCTCCTGCTGCTGCCCATGGTCATCGCCTGTACCTACAACTC
CAACACCTTTGATTGCTCCAAACCGTCCTGCCAGGACTGTTGTATCACTGCTGAACCAGA
GAAGGCCATGGCTATGTTGAAGGACAACCTGAACGACCCGAACTATTGGGACCTACTCAT
TGCCGTCACCACCTGCAATTCCGCCCGGAAAAAGAGGGCTGTGTCTGCGTCGCCTGCCGC
CGTTTACGACACACAAATCCTCGCCGCCCACGCAGCTGCCTCCCCGTACAGGGCGTATTG
CCCCGACTGTGATGGAACTGCCTGCATCTCGCCGATAGCTATTGACGAGGTGGTAAGCAG
CGGTAGCGACCACGTCCTCCGCATCCGGGTCGGTTCTCAATCGGGAGTGACCGCTAAAGG
CGGTGCGGCGGGTGAAACATCTCTGCGATACCTGGGAAGGGACGGTAAGGTGCACGCCGC
GGACAACACGCGGCTTGTGGTGCGCACCACTGCAAAGTGCGATGTGCTGCAGGCCACCGG
CCACTACATCCTGGCCAGCTGCCCAGAGGGGCAGAGTATTACTGTTGCGGCCACACTGGA
CGGCACCCGCCACCAATGCACCACGGTTTTCGAACATCAAGTAACGGAGAAGTTCACCAG
AGAACGCAGCAAGGGCCACCACTTGTCCGACCTGACCAAGAAGTGCACCAGATTTTCCAC
CACCCCGAAGAAGTCCGCCCCCTACCTCGTTGACGTGTACGACGCTCTGCCGATTTCCGT
AGAGATTAGCACCGTTGTAACATGCAACGACAATCAGTGCACAGTGAGGGTGTCACCCGG
TACCACAGTGAAATTCGATAAGAAGTGCAAGAGCGCTGCCCAAGCGACCGTTACCTTTAC
CAGCGACTCCCAGACGTTTACGTGTGAGGAGCCGGTTCTGACGGCCGCCAGTATCACCCA
GGGCAAGCCGCACCTTAGATCATCTATGTTGCCCAGCGGAGGCAAGGAAGTGAAGGCGAG
GATCCCATTCCCGTTCCCGCCAGAGACCGCGACCTGCAGAGTAAGTGTCGCCCCGCTGCC
GTCGATCACCTATGAGGAAAGCGACGTTCTGCTGGCCGGTACCGCGAAGTACCCCGTGCT
GCTGACTACACGGAACCTTGGTTTCCACAGCAATGCCACATCCGAATGGATCCAGGGTAA
GTACTTGCGCCGTATCCCGGTCACGCCCCAAGGGATCGAACTAACGTGGGGAAATAACGC
ACCGTTGCACTTCTGGTCATCTGTTAGGTACGCATCTGGGGACGCCGACGCGTACCCTTG
GGAACTTCTGGTGCACCACACCAAGCACCATCCGGAGTACGCGTGGGCGTTTGTAGGAGT
TGCATGTGGTCTGCTGGTTATTGCAGTATGCATGTTCGCGTGCGCATGCAACAGAGTGCG
GTACTCTTTGGTCGCCAACACGTTCAACCCGAACCCACCACCACTGACCGCACTGACTGC
AGCATTGTGCTGCATACCTGGGGCTCGTGCGGACCAACCCTACCTGGACATCATTGCCTA
CCTGTGGACCAACAGCAAAGTGGCCTTCGGGCTGCAATGCGCGGCGCCCGTGGCTTGCGT
GCTCATCGTCACATACGCCCTTAGACACTGCAGACTGTGCTGCAAGTCTTTTTTAGGGGT
AAGAGGGTGGTCAGCTCTGCTGGTCATCCTTGCGTATGTACAGAGCTGCAAGAGCTACGA
ACACACCGTGGTGGTCCCAATGGACCCGAGAGCCCCGTCGTACGAAGCAGTGATAAACCG
GAATGGGTATGATCCCTTGAAGCTGACCATTGCAGTGAACTTTACCGTCATCTCACCAAC
TACAGCTCTGGAATACTGGACTTGCGCAAGTGTCCCTATCGTCGAGCCGCCCCATGTGGG
CTGCTGCACGTCGGTGTCCTGCCCCTCCGACCTCTCCACACTGCACGCGTTCACCGGCAA
AGCCGTCTCCGACGTGCACTGCGATGTGCACACAAACGTGTACCCCTTGTTGTGGGGTGC
GGCTCATTGCTTCTGCTCCACCGAGAATACACAAGTCAGCGCGGTGGCTGCCACCGTCTC
TGAATTTTGTGCTCAGGACTCAGAGCGCGCCGAAGCGTTTAGCGTTCACAGCAGCTCAGT
CACTGCAGAGGTTCTGGTGACGCTTGGTGAAGTGGTGACGGCAGTCCACGTTTACGTGGA
CGGGGTAACATCTGCCAGGGGTACCGACCTCAAGATCGTGGCTGGGCCAATAACAACTGA
CTACTCCCCGTTCGATCGCAAAGTAGTCCGTATCGGCGAAGAGGTCTATAACTACGACTG
GCCTCCTTACGGGGCTGGTCGACCAGGCACATTCGGGGATATTCAAGCTAGGTCAACCAA
CTATGTCAAGCCCAATGATCTGTACGGGGATATCGGAATCGAAGTACTGCAGCCGACTAA
TGACCATGTGCACGTGGCTTACACGTATACGACCTCCGGGTTACTGCGTTGGCTGCAGGA
CGCTCCGAAGCCACTTAGTGTCACAGCACCGCACGGCTGTAAGATCAGTGCCAACCCGCT
CCTGGCCCTCGATTGTGGGGTTGGCGCCGTCCCCATGTCCATCAACATTCCGGACGCGAA
GTTCACCCGCAAATTGAAGGATCCGAAACCATCGGCCCTGAAATGCGTGGTGGACAGTTG
CGAGTACGGGGTGGACTACGGGGGCGCCGCCACGATCACCTATGAGGGCCACGAGGCTGG
GAAGTGCGGGATCCATTCCCTGACACCAGGAGTCCCTCTGAGAACATCAGTGGTCGAAGT
GGTTGCCGGCGCTAACACCGTCAAAACGACCTTCTCCTCACCCACGCCCGAGGTCACACT
CGAGGTAGAGATCTGTTCGGCAATGGTGACGTGCGCCAGTGAGTGCACTCCACCGAAGGA
ACATGTAGTCGCAACCAGGCCTCGCCATGGCAGCGACACTGGAGGCTACATCTCCGGGCC
CGCAATGCGCTGGGCCGGTGGGATTGTAGGGACCTTAGCGGTCCTGTTCCTCATCCTTGC
CGTTACCTACTGCGTGGTGAAGAAGTGC
>SAVH10/02_AY604236_2002_Norway_SAV3
AGACTGCGTTTCCAGGGTTCGAAGTGGTGGCCAGCAACAGGTCGTCCAACGACCATGCCG
CCGCCAGAGCTTTCTCCCACTTGGCTACCAAGTGGATTGAGCGCGACATCGATGGCCGTC
AGGTCATCGTTGCCGATATAGGGAGCGCACCAGCGAGAAGAGTCGGGGCACCCGACAATG
TCACATACCACAGTGTGTGTCCTCGCAAATGCGCTGAAGACCCTGAGAGGCTGGCTTCTT
ATGCCAGGAAACTCGTCAGGGCTGTGGAGAGAGGAGATGGGCACCTCGTCAGTGACAGAA
TCACTGACCTGAAGGATGTCCTGGAGAACCCGGACACGTCACTGGAAACCACCAGTATCT
GCCTGAACGACGACGTGAGTTGTAAAGTAAAGGCCGATATTGCAGTGTACCAGGACGTGT
ACGCAGTCGATGCACCGTCTACCATTTACGCTCAAGCCGACAAAGGCACGCGAGTGGTAT
ACTGGATCGGGTTCGAGCCGTTCGTGTTCCACACGGACGCTATGGCGGGAAGCTTCCCGC
TATATGACGCCAACTGGAGCGACTCGGCGGTACTGGCAGCAAAAAACCTGCCACTGTGCT
ACTCAGGGTTATCGGAGGATTCCATTAACTGGAGATTCCGTTTCCGTGATAAGCCACTGG
TACCGTCTGGAGAAATCCATTACTCGGTGGGTAGCACCCACTACGTTGAGGACCGAGACA
AGCTGAAAAGCTGGCACCTGCCTTCTACCTTCCACTTCGTGGCACCCAACAAGTACACAT
GCCGTTGTGATACGGTGGTGAGCTGTGGTGGCTACGTCGTAAAGAAGATCACGATCTGTG
AGGGCATCGTTGGTAGACCCGCGAATGAGGAATTGGCCACTTCGTACCACCGTGATGGAG
TGGTGGTGACCAAGTTCTCTGACACGATCAACCACGAACAGGTGTCATTCCCAGTGGTGA
CCTACATCCCTGCCGTCATCTGTGACCAGATGACCGCCATGACGGCTAACCCCGTCAAAT
ACCCGGATGTCGTTAAACTGCTGGTAGGACTCAACCAGAGGATCGTGGTCAACGGGACCA
CCGTCCGGAACGTCAACTCCATGGATAACTCGCTGATTCCCGTATTCGCTCGCGCATTGT
GCAGCTGGGCAGACGAAGTTCGGCGGGACATGGAGGACGAACAAGACATGTATGGTATTA
CGTCTGTCACCACATGGATCTGTATCTGCAGAGCGTACGATAAACGCCAGCAGCATACCT
TCTACCGCAGGCCCAAGCAGTCCTCAGGCATATACGTGCCTGCCAAGTTTACAGGATCGC
TGAGAGCCTCCCTCTCCGCCACCTACCTCAACCTGCCTCTGAAGCAACTGCTGCTTAACA
CGCTCAAACGCGCGATCAAACCTATGGATCAGGCCATCGCAGATGAGACAGAAGCACGCG
CACACGACGCGGCTGAAGTGCATGAGTTGACAGAGGAAGAGGGTAGACAACAGGCCGCCA
ACCCTAGTTACATCGCAGACGTGCTAGATCAGGATGACGTA---GAGGAGGTCGACGACG
TAATGTCTGATGTGGACCTTGGCGAAGAAGACGGGGTGGGTGCCACCATCATCGACTGCC
ACAGAGGTACCGTGAAAGTGATCACGGCGTTCAGTGACAATACTATGGGAGAATACTTAG
TACTATCCCCGGTAACTGTGTTGCGCACCAGGAAACTGGCCGTATTGCTTGGACCGCTCG
CAGACGAAGTGATGCAGTATGTCCACAAGGGCCGGACCGGACGTTATGCCATCGAGAAGA
ACAACTTGAAGGTACTCATTCCTACGGGAGTGTCCCTCAAGACGGCTCACTTCCAGGCCC
TTGCTGAAAGTGCCACCTTGACCTACAACGACTACCTGTTCACATGCCGCACGCTCGATC
AGCTGGCAACAAGAGGACCTGCAAAAAACACTGACGAAGTCTACTACAAGCTTGTCGACG
CCGCTAAGGCGAAGGACGAATACGTTTACGAATTGTCCTCCAAACAATGCGTCAAAAAGG
AAGACGCAACAGGCACAGTCCTTCAAGGGGACATATGCAATCCGCCCTACCACCAGTTTG
CCTATGAGGCGCTGCGTAAAAGGCCGGCTCACACACACGACGTCCACACGATTGGCATCT
ACGGGGTTCCGGGTGCAGGAAAAACCGCTATCATCACAACCGAAGTAACTACACGCGACT
TGGTCGCTAGTGGAAAAAAGGAGAACTGTGAAGACATCAAGCGGTGCGTGTTGGAGAGAC
GCGGCTTAAAAATAGCCGCACGTACGGTTGACTCGCTGCTTTACGGTGCATACCGAGGAG
CGGTCGACACGCTGTACGTTGACGAGGCTTACGCCTGTCACTCGGGCACCCTGCTCGCCT
TGATCGCTGCGGTAAGACCGACGGGAAAGGTGGTGCTGTGTGGTGACCCTAAACAAGTCG
GATGTGTAAACCAGCTCCAAATGCGGATGCATTACAACCACGAGATCAGTGATCACGTTC
TGCGGAAGAACATCTCCCGCCGTTGCACTCACACGCTTACGGCCATCGTTTCAAACCTCA
ACTATGAAGGTAGAATGAAGACTACGAACCCGTGCAAGAAGCCGGTACTAATTGACACTA
CCGGATCTACCAAGCCTGACAAAGAAGCGTTGGTATTGACGTGCTTCCGCGGGTGGGTCA
AAGACCTAAAAATTCTCTACCCTCATAATGAGCTCATGACTGCGGCTGCCTCACAGGGTC
TGACTCGTGAAAAAGTGTACGCCGTTCGCTGCCGCGTCACGTCGAACCCACTCTACGAGC
CGACCTCTGAGCACATTACCGTTCTTTTGACGCGCACCAATGACGAACTGGTCTGGAAGA
CACTGCCGAACGACCCGCTGATCCCTATACTCTCCAAGCCGCCGAAAGGAGATTACTCCG
CTACCATGGAGGATTGGGAGGATGAGCACAATGGTATCTTGGCGGCCCTCAGAGAAGCGT
GTGTCCCACGGATGAACTTCGCGCACGGGAAGCGTAACACCTGTTGGGCAGTTACAAGCA
GCCGGGTGTTGCATGAGGCAGGCGTCCTGATAACACCGGAGGATTACAACCGCATCTTTC
CGGCATTCCGAGAGGACAAGCCGCACTCGGCCTTGGCAGCCTTGGATGCTGTCGCTACTC
TCGTGTGGGGCTTGGATACGTCCTCGGGCATCCTGAGTGGAAAGGGTAGTTTCATGCGCC
TGGAGAACAGCCATTGGAGTAACTCCAACAGAGGGTATGAGTACGGCCTCAACCTGGAAG
CACTGGAAGGCTATGAGATCGCCAATCCACGCATGATCAAAGCGCTTAAACAACGGCGCG
GGCGCGAATGTTACGACACTGAAACGGGGAAGCTGGTGCCTATGGATCCTGCTAGGGTCC
AAGTGCCGATTAACCGGGTCGTGCCCCATGTGTTGGTGGATACCTCTGCAGCGGCCAAAC
CAGGCTTCCTAGAAAATAGGCTCACAGTTGACAGATGGGACCAAGTGCACAGCTTCAAAA
CGAGAGCAGCTGTCAAGTTCGCAGAGCTGACGAAGCGCGTCTCGTACAACTCAGTTCTTG
ACCTTGGGGCTGCCCCGGGTGGAGTAACCGACTACTGCGTGAAGAAGGGAAAGACCGTCA
CATGTGTCTCTGAACAGTGGGATTCTAAGCCGAGAGGTGCTGTGGTCGTTACAGCCGATA
TTAACGGCCCACTCAACAATCTAGGCATCTTCGACCTGGTGTTTTGTGACGCAGCCGGAC
CACGACGCTATCACCACTACGCGCAGTGCGAAGACCATGCCGTGCTGTTCACCTCAGCAT
GCAAACATGGGGTGGAGCGCACGGCCAAGGGCGGAGTGTTCATCGTGAAGGCGTACGGGA
TGGCGGACCGTCGAACAGAGAGGGCGGTGGAATGCACAGCGAGGTATTTCAAGTCCGTCT
CGGTCGAAAAACCCGTCTCTTCCCGTATAACCAACGTGGAAGTTTTCTTCAAGTTCTCCG
GCCGGTGTCGCCCGCTCGCTCGTTCTATTGCACACCTGGGCCCTCAACTGACCGACATCT
ACGCTCGCACGAGGAAGGCGTACAAAATGCTGGCGAGGGGAGGTGTTGCCGACAAGGTGA
AAGTGGCGGAGATCCTCAACTCGATGGTGGGAGCTGCACCGGGTTACAGAGTCCTCAACA
GGAACATCATCACTGCCGAAGAGGAAGTCTTGGTTAACGCCGCTAACAGTAACGGCAGAC
CCGGCGATGGTGTGTGTGGTGCGCTCTACGGCGCGTTCGGGGACGCATTCCCCAACGGTG
CGATCGGCGCGGGAAACGCGGTCTTGGTCCGAGGACTCGAGGCCACCATCATACACGCAG
CCGGAGCTGACTTCAGAGAAGTCGACGAAGAAACCGGCGCGCGACAGCTAAGAGCAGCAT
ACCGTGCGGCGGCTAACCTAGTCACTGCCAACGGTATCACCAGTGCTGCCATCCCCTTGC
TGAGTACACACATCTTCTCCAACGGTCGAAACAGACTGGAACAGTCCTTCGGCGCATTGG
TGGAGGCGTTCGACACGACAGAATGCGACGTCACCATCTATTGCTTGGCCAACAACATGG
CCGTAAGGATTCAGCAACTGATCGACGATCACGCCCGCGAAGAGTTCGACGAGGAGGTGG
TTGTAGAAGAGGAAGAGGAACATGAAGCTGATGCGATGAGTGATACGGAGACGCTGTCCA
GTTTCGGTGACGAAACGGTGTGGGTGCCCAAACATAGCACTCTAGCTGGAAGGCCAGGAT
ATAGTGCCTCTTACGGCGACCGCAGATCCCTTTTTGTCGGCACGAAGTTCCACCGCGCCG
CAGTTGCTATGTCGTCAATTGAAGCGGCTTGGCCTAAGACCAAAGAAGCCAACGCCAAAC
TCATCGAGTACATACGAGGGCAACACCTCGTCGACGTCCTAAAGAGCTGTCCGGTCAACG
ACATACCTGTAGGCAGACCGCCTTCTAGCCTGCCCTGCGGCTGTATTTATGCCATGACCC
CGGAACGGGTCACAGTGCTGAAGCAAAGGCCGCAGGAAGGTTTTGTGGTATGCAGCGCAT
TCAAACTGCCGCTCACTAACATCCAAGATGTCACCAAAGTGGAGTGCACGGTGAGAGCAC
CTGCAGAAGAACCTAGACCCGTGCGCTATCTGCAAGAGAGACGCCCAGTCCAGGCCGCCG
TGGGGCAACCTAGGCCGGCAACTGTGGCTGCCAGAGTCGCCGCGAGTCATGCAGCCAGTG
GGACCAGCACAGCCACGAGCCGCCACACACCCGCGCCGGGCTCGGTGCGGGTGCGCCTGC
TGCCGCCAAGAGACGGTACGGTATCCCGCAGCTCTCGCACGGGTTCGCAGTCCAGCGTCA
CCTCATCAGCGGGATCCATACTGCCAGTGCCCCGAAGGGCGCCAGTTACGCCAGCGGCAT
CATTGGCGGGCAGCGTCCACGGC---CATAGTGTACGCAGCGCCCCTGCCA---TGAGGG
CCGCCAGCACAGGTGCCAGAAGCGTGCGCAGTGTCCAGTCCGGTTCAGCCGGGCATAGA-
-----------------------ACTGACGTCGCCAGCGTCGCCGGCTCAGCGGGGC---
------------------------------------TGCCTAGAGGGCTAACACGGGACC
AGTTCGGCGCCGTGAGAGCTAGGGCCCGCAGGGACTTAGAGCTGGAGGGATCAGAGCATG
GCAGTCAGACTAGCTTCCGTTCCGGCTCGCTGATGGT---------------GGAGAGCA
CCGCTAGTGGCTATAGCCAACGTTCTGACGATCAGGACACGGGCTCCGAACCATCAAGCC
GCGGCGCCTCTGTGAGGACGCGGCGCAGAGGGCAACGAGACGGCCCTGGAGGGTATATAT
TCTCTTCTGACCAAGGTACAGCTCACCTTAGCCAGCATAATACCCAGACAAACAACACTA
CGGAAGTGTTGATGCGAACGTCGGTACTGCCAAGCAATGACCACGGCACACCAGATCTGC
CTGCAGAGACGAAGAAGAAGCTGGCGTACCAGATGCGCCCCACTCAAAAGAACAAGAGTC
GCTACCTTTCCGCGAAGGTCCACAACATGAAACACAAGATCGCTCAATGTTTGCAGCGAG
GTGCAGGGCACTACTTGAGAGAGCAGCACGCTCTGCCGCTGTGGAAAAACACCTTTCCTA
AGCCCAGGTACTCCGACGCTTGTGTGGTGAAGTTCGAGAGCGTCAACACAGCGATTGTTG
CAGCCAACATGTTCATAGGGTGTAACTACCCCACCTTAAGCTCGTTCGGAATCACGGACA
AGTACGACGCTTACCTGGACATGGTTGACGGACTCAACTGCAACCTCGACACCGTGACGT
TCGACCCTGCTAAGGTGCGTTCTCTGCCGAAGAAATCAGAGTATAACCAGCCGCTTATAC
AGTCCCAAGTGCCCGGGCCTATGGCATCTACTCTGCAAAGCATTCTTATGGCCGCCACCA
AGCGCAACTGCAATGTCACGCAGATGAGAGAGCTTCCGACCCTGGACTCAGCGGCAATGA
ACGTGGAGGCTTTTAAAAAATTTGCCTGCAAGGACACCGACCTGTGGACTGAGTTTGCAG
AAAAACCCGTGAGGTTGTCGCCCGGTCAAATCGAAGAGTACGTTTTTCATCTACAAGGGG
CTAAGGCCAATGTGATGCACAGCAGAGTCGAAGCCGTATGCCCTAACCTCTCGGAGGTGG
CTATGGATAGGTTCACACTGGATATGAAACGCGACGTTAAAGTGACGCCAGGCACGAAAC
ACGTAGAGGAGAGACCTAAGGTCCAAGTGATTCAAGCGGCCGACCCTATGGCCACCGCGT
ACTTGTGCGCTATCCACAGAGAACTAGTCCGAAGATTGAAAGCCGTCCTGAAACCGTCCA
TACATGTGCTGTTCGATATGAGTTCTGAGGACTTCGACGCTATCGTGGGCCACGGGATGA
AGTTGGGCGACAAGGTGCTGGAAACGGACATCTCTTCATTCGACAAGAGCCAGGACCAGG
CCATGGCGGTTACGGCGCTGATGCTGCTAGAAGATTTGGGAGTAGAAGAAGACCTCCTGA
CCCTCATCGAGGCGTCCTTCGGCGACATCACTTCTGTCCACCTGCCTACAGGCACCAGGT
TCCAGTTTGGATCGATGATGAAGTCCGGGCTTTTTCTGACGCTGTTCGTGAACACGTTGC
TTAACATCACCATAGCCGCTCGAGTCTTACGGGAGCAGCTGGCTGACACCAGGTGCGCCG
CGTTTATTGGCGACGACAACGTCATAACCGGAGTGGTGTCCGATGATATGATGGTGGCCA
GGTGCGCGTCCTGGCTGAACATGGAAGTGAAGATCATGGACATGGAAATCGGCAATAGGA
GTCCTTATTTTTGTGGCGGCTTCCTGTTACTCGACACGGTAACAGGCACTGTAAGCCGAG
TGTCGGACCCTGTAAAACGCCTGATGAAAATGGGAAAACCGGCCCTGAACGATCCAGAAA
CGGATGTGGACAGATGCCGCGCATTGCGCGAAGAAGTGGAAAGCTGGTACAGAGTGGGGA
TCCAGTGGCCACTGCAGGTGGCCGTAGCTACTCGCTACGGTGTAAACCATCTGCCGTTAG
CCACAATGGCAATGGCCACGCTCGCCCAAGATCTGAGATCGTACTTGGGCGCGCGAGGGG
AGTACGTATCCCTCTACGCCTAACCTTAATATTTTCTGCATCATACTCTCAACCAACCAT
GTTTCCCATGCAATTCACAAACTCAGCCTATCGCCAGATGGAGCCCATGTTCGCACCGGG
TCCTCGAGGACAAGTACAGCCGTACCGGCCGCGCACTAAGCGTCGCCAAGAGCCGCAAGT
CGGCAACGCTGCTATTGCTGCCCTCGCGAACCAGATGAGCGCGCTCCAGCTACAGGTGGC
TGGACTTGCCGGCCAGGCAAGGGTGGATCGTCGTGGACCAAGACGTGTTCAGAAAAGCAA
GCAGAAGAAGAAGAATCCCTCCAACGGAGAAAAACCCAAGGAGAAGAAGAAGAAGCAAAA
ACAACAGGAGAAGAAAGGGAGCGGTGGCGTAA---TCAAAAAACCACGGAACCGGCCCGG
AAAGGAGGTAAGGATCTCCGTAAAGCGTGCCCGACAGAGCACCTTCCCCGTGTACCATGA
CGGTGCTATATCCGGCTACGCTGTGCTGATTGGTTCTCGCGTGTTTAAGCCAGCGCACGT
GAAGGGTAAGATCGACCACCCCGAGCTGGCGGACATCAAGTTCCAGGTCGCCGAGGACAT
GGACCTCGAAGCAGCTGCTTACCCTAAGAGTATGCGAGACCAGGCGGCTGAACCAGCAAC
CATGATGGACGGAGTGTATAACTGGGAGTACGGCACTATCAGAGTGGAGGACAATGTCGT
AATTGACGCGAGCGGCAGAGGTAAGCCGGGTGACAGTGGAAGGGCCATTACCGACAACTC
AGGAAAGGTTGTTGGCATTGTCCTCGGAGGGGGACCCGACGGCAGGCGCACACGCCTCTC
CGTGATAGGTTTCGACAAGAAGATGAAGGCTAGAGAGATCGCCTACAGCGAGGCCATACC
TTGGACACGTGCTCCAGCCCTCCTGCTGCTGCCCATGGTCATCGCCTGTACCTACAACTC
CAACACCTTTGATTGCTCCAAACCGTCCTGCCAGGACTGTTGTATCACTGCTGAACCAGA
GAAGGCCATGGCTATGTTGAAGGACAACCTGAACGACCCGAACTATTGGGACCTACTCAT
TGCCGTCACCACCTGCAATTCCGCCCGGAAAAAGAGGGCTGTGTCTGCGTCGCCTGCCGC
CGTTTACGACACACAAATCCTCGCCGCCCACGCAGCTGCCTCCCCGTACAGGGCGTATTG
CCCCGACTGTGATGGAACTGCCTGCATCTCGCCGATAGCTATTGACGAGGTGGTAAGCAG
CGGTAGCGACCACGTCCTCCGCATCCGGGTCGGTTCTCAATCGGGAGTGACCGCTAAAGG
CGGTGCGGCGGGTGAAACATCTCTGCGATACCTGGGAAGGGACGGTAAGGTGCACGCCGC
GGACAACACGCGGCTTGTGGTGCGCACCACTGCAAAGTGCGATGTGCTGCAGGCCACCGG
CCACTACATCCTGGCCAGCTGCCCAGAGGGGCAGAGTATTACTGTTGCGGCCACACTGGA
CGGCACCCGCCACCAATGCACCACGGTTTTCGAACATCAAGTAACGGAGAAGTTCACCAG
AGAACGCAGCAAGGGCCACCACTTGTCCGACCTGACCAAGAAGTGCACCAGATTTTCCAC
CACCCCGAAGAAGTCCGCCCCCTACCTCGTTGACGTGTACGACGCTCTGCCGATTTCTGT
AGAGATTAGCACCGTTGTAACATGCAACGACAATCAGTGCACAGTGAGGGTGTCACCCGG
TACCACAGTGAAATTCGATAAGAAGTGCAAGAGCGCTGCCCAAGCGACCGTTACCTTTAC
CAGCGACTCCCAGACGTTTACGTGTGAGGAGCCGGTTCTGACGGCCGCCAGTATCACCCA
GGGCAAGCCGCACCTTAGATCATCTATGTTGCCCAGCGGAGGCAAGGAAGTGAAGGCGAG
GATCCCATTCCCGTTCCCGCCAGAGACCGCGACCTGCAGAGTAAGTGTCGCCCCGCTGCC
GTCGATCACCTATGAGGAAAGCGACGTTCTGCTGGCCGGTACCGCGAAGTACCCCGTGCT
GCTGACTACACGGAACCTTGGTTTCCACAGCAATGCCACATCCGAATGGATCCAGGGTAA
GTACTTGCGCCGTATCCCGGTCACGCCCCAAGGGATCGAACTAACGTGGGGAAATAACGC
ACCGTTGCACTTCTGGTCATCTGTTAGGTACGCATCTGGGGACGCCGACGCGTACCCTTG
GGAACTTCTGGTGCACCACACCAAGCACCATCCGGAGTACGCGTGGGCGTTTGTAGGAGT
TGCATGTGGTCTGCTGGTTATTGCAGTATGCATGTTCGCGTGCGCATGCAACAGAGTGCG
GTACTCTTTGGTCGCCAACACGTTCAACCCGAACCCACCACCACTGACCGCACTGACTGC
AGCATTGTGCTGCATACCTGGGGCTCGTGCGGACCAACCCTACCTGGACATCATTGCCTA
CCTGTGGACCAACAGCAAAGTGGCCTTCGGGCTGCAATGCGCGGCGCCCGTGGCTTGCGT
GCTCATCGTCACATACGCCCTTAGACACTGCAGACTGTGCTGCAAGTCTTTTTTAGGGGT
AAGAGGGTGGTCAGCTCTGCTGGTCATCCTTGCGTATGTACAGAGCTGCAAGAGCTACGA
ACACACCGTGGTGGTCCCAATGGACCCGAGAGCCCCGTCGTACGAAGCAGTGATAAACCG
GAATGGGTATGATCCCTTGAAGCTGACCATTGCAGTGAACTTTACCGTCATCTCACCAAC
TACAGCTCTGGAATACTGGACTTGCGCAAGTGTCCCTATCGTCGAGCCGCCCCATGTGGG
CTGCTGCACGTCGGTGTCCTGCCCCTCCGACCTCTCCACACTGCACGCGTTCACCGGCAA
AGCCGTCTCCGACGTGCACTGCGATGTGCACACAAACGTGTACCCCTTGTTGTGGGGTGC
GGCTCATTGCTTCTGCTCCACCGAGAATACACAAGTCAGCGCGGTGGCTGCCACCGTCTC
TGAATTTTGTGCTCAGGACTCAGAGCGCGCCGAAGCGTTTAGCGTTCACAGCAGCTCAGT
CACTGCAGAGGTTCTGGTGACGCTTGGTGAAGTGGTGACGGCAGTCCACGTTTACGTGGA
CGGGGTAACATCTGCCAGGGGTACCGACCTCAAGATCGTGGCTGGGCCAATAACAACTGA
CTACTCCCCGTTCGATCGCAAAGTAGTCCGTATCGGCGAAGAGGTCTATAACTACGACTG
GCCTCCTTACGGGGCTGGTCGACCAGGCACATTCGGGGATATTCAAGCTAGGTCAACCAA
CTATGTCAAGCCCAATGATCTGTACGGGGATATCGGAATCGAAGTACTGCAGCCGACTAA
TGACCATGTGCACGTGGCTTACACGTATACGACCTCCGGGTTACTGCGTTGGCTGCAGGA
CGCTCCGAAGCCACTTAGTGTCACAGCACCGCACGGTTGTAAGATCAGTGCCAACCCGCT
CCTGGCCCTCGATTGTGGGGTTGGCGCCGTCCCCATGTCCATCAACATTCCGGACGCGAA
GTTCACCCGCAAATTGAAGGATCCGAAACCATCGGCCCTGAAATGCGTGGTGGACAGTTG
CGAGTACGGGGTGGACTACGGGGGCGCCGCCACGATCACCTATGAGGGCCACGAGGCTGG
GAAGTGCGGGATCCATTCCCTGACACCAGGAGTCCCTCTGAGAACATCAGTGGTCGAAGT
GGTTGCCGGCGCTAACACCGTCAAAACGACCTTCTCCTCACCCACGCCCGAGGTCACACT
CGAGGTAGAGATCTGTTCGGCAATGGTGACGTGCGCCAGTGAGTGCACTCCACCGAAGGA
ACATGTAGTCGCAACCAGGCCTCGCCATGGCAGCGACACTGGAGGCTACATCTCCGGGCC
CGCAATGCGCTGGGCCGGTGGGATTGTAGGGACCTTAGCGGTCCTGTTCCTCATCCTTGC
CGTTACCTACTGCGTGGTGAAGAAGTGC
>SavH20/03_AY604235_2003_Norway_SAV3
AGACTGCGTTTCCAGGGTTCGAAGTGGTGGCCAGCAACAGGTCGTCCAACGACCATGCCG
CCGCCAGAGCTTTCTCCCACTTGGCTACCAAGTGGATTGAGCGCGACATCGATGGCCGTC
AGGTCATCGTTGCCGATATAGGGAGCGCACCAGCGAGAAGAGTCGGGGCACCCGACAATG
TCACATACCACAGTGTGTGTCCTCGCAAATGCGCTGAAGACCCTGAGAGGCTGGCTTCTT
ATGCCAGGAAACTCGTCAGGGCTGTGGAGAGAGGAGATGGGCACCTCGTCAGTGACAGAA
TCACTGACCTGAAGGATGTCCTGGAGAACCCGGACACGTCACTGGAAACCACCAGTATCT
GCCTGAACGACGACGTGAGTTGTAAAGTAAAGGCCGATATTGCAGTGTACCAGGACGTGT
ACGCAGTCGATGCACCGTCTACCATTTACGCTCAAGCCGACAAAGGCACGCGAGTGGTAT
ACTGGATCGGGTTCGAGCCGTTCGTGTTCCACACGGACGCTATGGCGGGAAGCTTCCCGC
TATATGACGCCAACTGGAGCGACTCGGCGGTACTGGCAGCAAAAAACCTGCCACTGTGCT
ACTCAGGGTTATCGGAGGATTCCATTAACTGGAGATTCCGTTTCCGTGATAAGCCACTGG
TACCGTCTGGAGAAATCCATTACTCGGTGGGTAGCACCCACTACGTTGAGGACCGAGACA
AGCTGAAAAGCTGGCACCTGCCTTCTACCTTCCACTTCGTGGCACCCAACAAGTACACAT
GCCGTTGTGATACGGTGGTGAGCTGTGGTGGCTACGTCGTAAAGAAGATCACGATCTGTG
AGGGCATCGTTGGTAGACCCGCGAATGAGGAATTGGCCACTTCGTACCACCGTGATGGAG
TGGTGGTGACCAAGTTCTCTGACACGATCAACCACGAACAGGTGTCATTCCCAGTGGTGA
CCTACATCCCTGCCGTCATCTGTGACCAGATGACCGCCATGACGGCTAACCCCGTCAAAT
ACCCGGATGTCGTTAAACTGCTGGTAGGACTCAACCAGAGGATCGTGGTCAACGGGACCA
CCGTCCGGAACGTCAACTCCATGGATAACTCGCTGATTCCCGTATTCGCTCGCGCATTGT
GCAGCTGGGCAGACGAAGTTCGGCGGGACATGGAGGACGAACAAGACATGTATGGTATTA
CGTCTGTCACCACATGGATCTGTATCTGCAGAGCGTACGATAAACGCCAGCAGCATACCT
TCTACCGCAGGCCCAAGCAGTCCTCAGGCATATACGTGCCTGCCAAGTTTACAGGATCGC
TGAGAGCCTCCCTCTCCGCCACCTACCTCAACCTGCCTCTGAAGCAACTGCTGCTTAACA
CGCTCAAACGCGCGATCAAACCTATGGATCAGGCCATCGCAGATGAGACAGAAGCACGCG
CACACGACGCGGCTGAAGTGCATGAGTTGACAGAGGAAGAGGGTAGACAACAGGCCGCCA
ACCCTAGTTACATCGCAGACGTGCTAGATCAGGATGACGTA---GAGGAGGTCGACGACG
TAATGTCTGATGTGGACCTTGGCGAAGAAGACGGGGTGGGTGCCACCATCATCGACTGCC
ACAGAGGTACCGTGAAAGTGATCACGGCGTTCAGTGACAATACTATGGGAGAATACTTAG
TACTATCCCCGGTAACTGTGTTGCGCACCAGGAAACTGGCCGTATTGCTTGGACCGCTCG
CAGACGAAGTGATGCAGTATGTCCACAAGGGCCGGACCGGACGTTATGCCATCGAGAAGA
ACAACTTGAAGGTACTCATTCCTACGGGAGTGTCCCTCAAGACGGCTCACTTCCAGGCCC
TTGCTGAAAGTGCCACCTTGACCTACAACGACTACCTGTTCACATGCCGCACGCTCGATC
AGCTGGCAACAAGAGGACCTGCAAAAAACACTGACGAAGTCTACTACAAGCTTGTCGACG
CCGCTAAGGCGAAGGACGAATACGTTTACGAATTGTCCTCCAAACAATGCGTCAAAAAGG
AAGACGCAACAGGCACAGTCCTTCAAGGGGACATATGCAATCCGCCCTACCACCAGTTTG
CCTATGAGGCGCTGCGTAAAAGGCCGGCTCACACACACGACGTCCACACGATTGGCATCT
ACGGGGTTCCGGGTGCAGGAAAAACCGCTATCATCACAACCGAAGTAACTACACGCGACT
TGGTCGCTAGTGGAAAAAAGGAGAACTGTGAAGACATCAAGCGGTGCGTGTTGGAGAGAC
GCGGCTTAAAAATAGCCGCACGTACGGTTGACTCGCTGCTTTACGGTGCATACCGAGGAG
CGGTCGACACGCTGTACGTTGACGAGGCTTACGCCTGTCACTCGGGCACCCTGCTCGCCT
TGATCGCTGCGGTAAGACCGACGGGAAAGGTGGTGCTGTGTGGTGACCCTAAACAAGTCG
GATGTGTAAACCAGCTCCAAATGCGGATGCATTACAACCACGAGATCAGTGATCACGTTC
TGCGGAAGAACATCTCCCGCCGTTGCACTCACACGCTTACGGCCATCGTTTCAAACCTCA
ACTATGAAGGTAGAATGAAGACTACGAACCCGTGCAAGAAGCCGGTACTAATTGACACTA
CCGGATCTACCAAGCCTGACAAAGAAGCGTTGGTATTGACGTGCTTCCGCGGGTGGGTCA
AAGACCTAAAAATTCTCTACCCTCATAATGAGCTCATGACTGCGGCTGCCTCACAGGGTC
TGACTCGTGAAAAAGTGTACGCCGTTCGCTGCCGCGTCACGTCGAACCCACTCTACGAGC
CGACCTCTGAGCACATTACCGTTCTTTTGACGCGCACCAATGACGAACTGGTCTGGAAGA
CACTGCCGAACGACCCGCTGATCCCTATACTCTCCAAGCCGCCGAAAGGAGATTACTCCG
CTACCATGGAGGATTGGGAGGATGAGCACAATGGTATCTTGGCGGCCCTCAGAGAAGCGT
GTGTCCCACGGATGAACTTCGCGCACGGGAAGCGTAACACCTGTTGGGCAGTTACAAGCA
GCCGGGTGTTGCATGAGGCAGGCGTCCTGATAACACCGGAGGATTACAACCGCATCTTTC
CGGCATTCCGAGAGGACAAGCCGCACTCGGCCTTGGCAGCCTTGGATGCTGTCGCTACTC
TCGTGTGGGGCTTGGATACGTCCTCGGGCATCCTGAGTGGAAAGGGTAGTTTCATGCGCC
TGGAGAACAGCCATTGGAGTAACTCCAACAGAGGGTATGAGTACGGCCTCAACCTGGAAG
CACTGGAAGGCTATGAGATCGCCAATCCACGCATGATCAAAGCGCTTAAACAACGGCGCG
GGCGCGAATGTTACGACACTGAAACGGGGAAGCTGGTGCCTATGGATCCTGCTAGGGTCC
AAGTGCCGATTAACCGGGTCGTGCCCCATGTGTTGGTGGATACCTCTGCAGCGGCCAAAC
CAGGCTTCCTAGAAAATAGGCTCACAGTTGACAGATGGGACCAAGTGCACAGCTTCAAAA
CGAGAGCAGCTGTCAAGTTCGCAGAGCTGACGAAGCGCGTCTCGTACAACTCAGTTCTTG
ACCTTGGGGCTGCCCCGGGTGGAGTAACCGACTACTGCGTGAAGAAGGGAAAGACCGTCA
CATGTGTCTCTGAACAGTGGGATTCTAAGCCGAGAGGTGCTGTGGTCGTTACAGCCGATA
TTAACGGCCCACTCAACAATCTAGGCATCTTCGACCTGGTGTTTTGTGACGCAGCCGGAC
CACGACGCTATCACCACTACGCGCAGTGCGAAGACCATGCCGTGCTGTTCACCTCAGCAT
GCAAACATGGGGTGGAGCGCACGGCCAAGGGCGGAGTGTTCATCGTGAAGGCGTACGGGA
TGGCGGACCGTCGAACAGAGAGGGCGGTGGAATGCACAGCGAGGTATTTCAAGTCCGTCT
CGGTCGAAAAACCCGTCTCTTCCCGTATAACCAACGTGGAAGTTTTCTTCAAGTTCTCCG
GCCGGTGTCGCCCGCTCGCTCGTTCTATTGCACACCTGGGCCCTCAACTGACCGACATCT
ACGCTCGCACGAGGAAGGCGTACAAAATGCTGGCGAGGGGAGGTGTTGCCGACAAGGTGA
AAGTGGCGGAGATCCTCAACTCGATGGTGGGAGCTGCACCGGGTTACAGAGTCCTCAACA
GGAACATCATCACTGCCGAAGAGGAAGTCTTGGTTAACGCCGCTAACAGTAACGGCAGAC
CCGGCGATGGTGTGTGTGGTGCGCTCTACGGCGCGTTCGGGGACGCATTCCCCAACGGTG
CGATCGGCGCGGGAAACGCGGTCTTGGTCCGAGGACTCGAGGCCACCATCATACACGCAG
CCGGAGCTGACTTCAGAGAAGTCGACGAAGAAACCGGCGCGCGACAGCTAAGAGCAGCAT
ACCGTGCGGCGGCTAACCTAGTCACTGCCAACGGTATCACCAGTGCTGCCATCCCCTTGC
TGAGTACACACATCTTCTCCAACGGTCGAAACAGACTGGAACAGTCCTTCGGCGCATTGG
TGGAGGCGTTCGACACGACAGAATGCGACGTCACCATCTATTGCTTGGCCAACAACATGG
CCGTAAGGATTCAGCAACTGATCGACGATCACGCCCGCGAAGAGTTCGACGAGGAGGTGG
TTGTAGAAGAGGAAGAGGAACATGAAGCTGATGCGATGAGTGATACGGAGACGCTGTCCA
GTTTCGGTGACGAAACGGTGTGGGTGCCCAAACATAGCACTCTAGCTGGAAGGCCAGGAT
ATAGTGCCTCTTACGGCGACCGCAGATCCCTTTTTGTCGGCACGAAGTTCCACCGCGCCG
CAGTTGCTATGTCGTCAATTGAAGCGGCTTGGCCTAAGACCAAAGAAGCCAACGCCAAAC
TCATCGAGTACATACGAGGGCAACACCTCGTCGACGTCCTAAAGAGCTGTCCGGTCAACG
ACATACCTGTAGGCAGACCGCCTTCTAGCCTGCCCTGCGGCTGTATTTATGCCATGACCC
CGGAACGGGTCACAGTGCTGAAGCAAAGGCCGCAGGAAGGTTTTGTGGTATGCAGCGCAT
TCAAACTGCCGCTCACTAACATCCAAGATGTCACCAAAGTGGAGTGCACGGTGAGAGCAC
CTGCAGAAGAACCTAGACCCGTGCGCTATCTGCAAGAGAGACGCCCAGTCCAGGCCGCCG
TGAGGCAACCTAGGCCGGCAACTGTGGCTGCCAGAGCCGCCGCGAGTCATGCAGCCAGTG
GGACCAGCACAGCCACGAGCCGCCACACACCCGCGCCGGGCTCGGTGCGGGTGCGCCTGC
TGCCGCCAAGAGACGGTACGGTATCCCGCAGCTCTCGCACGGGTTCGCAGTCCAGCGTCA
CCTCATCAGCGGGATCCATACTGCCAGTGCCCCGAAGGGCGCCAGTTACGCCAGCGGCAT
CATTGGCGGGCAGCGTCCACGGC---CATAGTGTACGCAGCGCCCCTGCCA---TGAGGG
CCGCCAGCACAGGTGCCAGAAGCGTGCGCAGTGTCCAGTCCGGTTCAGCCGGGCATAGA-
-----------------------ACTGACGTCGCCAGCGTCGCCGGCTCAGCGGGGC---
------------------------------------TGCCTAGAGGGCTAACACGGGACC
AGTTCGGCGCCGTGAGAGCTAGGGCCCGCAGGGACTTAGAGCTGGAGGGATCAGAGCATG
GCAGTCAGACTAGCTTCCGTTCCGGCTCGCTGATGGT---------------GGAGAGCA
CCGCTAGTGGCTATAGCCAACGTTCTGACGATCAGGACACGGGCTCCGAACCATCAAGCC
GCGGCGCCTCTGTGAGGACGCGGCGCAGAGGGCAACGAGACGGCCCTGGAGGGTATATAT
TCTCTTCTGACCAAGGTACAGCTCACCTTAGCCAGCATAATACCCAGACAAACAACACTA
CGGAAGTGTTGATGCGAACGTCGGTACTGCCAAGCAATGACCACGGCACACCAGATCTGC
CTGCAGAGACGAAGAAGAAGCTGGCGTACCAGATGCGCCCCACTCAAAAGAACAAGAGTC
GCTACCTTTCCGCGAAGGTCCACAACATGAAACACAAGATCGTTCAATGTTTGCAGCGAG
GTGCAGGGCACTACTTGAGAGAGCAGCACGCTCTGCCGCTGTGGAAAAACACCTTTCCTA
AGCCCAGGTACTCCGACGCTTGTGTGGTGAAGTTCGAGAGCGTCAACACAGCGATTGTTG
CAGCCAACATGTTCATAGGGTGTAACTACCCCACCTTAAGCTCGTTCGGAGTCACGGACA
AGTACGACGCTTACCTGGACATGGTTGACGGACTCAACTGCAACCTCGACACCGTGACGT
TCGACCCTGCTAAGGTGCGTTCTCTGCCGAAGAAATCAGAGTATAACCAGCCGCTTATAC
AGTCCCAAGTGCCCGGGCCTATGGCATCTACTCTGCAAAGCATTCTTATGGCCGCCACCA
AGCGCAACTGCAATGTCACGCAGATGAGAGAGCTTCCGACCCTGGACTCAGCGGCAATGA
ACGTGGAGGCTTTTAAAAAATTTGCCTGCAAGGACACCGACCTGTGGACTGAGTTTGCAG
AAAAACCCGTGAGGTTGTCGCCCGGTCAAATCGAAGAGTACGTTTTTCATCTACAAGGGG
CTAAGGCCAATGTGATGCACAGCAGAGTCGAAGCCGTATGCCCTAACCTCTCGGAGGTGG
CTATGGATAGGTTCACACTGGATATGAAACGCGACGTTAAAGTGACGCCAGGCACGAAAC
ACGTAGAGGAGAGACCTAAGGTCCAAGTGATTCAAGCGGCCGACCCTATGGCCACCGCGT
ACTTGTGCGCTATCCACAGAGAACTAGTCCGAAGATTGAAAGCCGTCCTGAAACCGTCCA
TACATGTGCTGTTCGATATGAGTTCTGAGGACTTCGACGCTATCGTGGGCCACGGGATGA
AGTTGGGCGACAAGGTGCTGGAAACGGACATCTCTTCATTCGACAAGAGCCAGGACCAGG
CCATGGCGGTTACGGCGCTGATGCTGCTAGAAGATTTGGGAGTAGAAGAAGACCTCCTGA
CCCTCATCGAGGCGTCCTTCGGCGACATCACTTCTGTCCACCTGCCTACAGGCACCAGGT
TCCAGTTTGGATCGATGATGAAGTCCGGGCTTTTTCTGACGCTGTTCGTGAACACGTTGC
TTAACATCACCATAGCCGCTCGAGTCTTACGGGAGCAGCTGGCTGACACCAGGTGCGCCG
CGTTTATTGGCGACGACAACGTCATAACCGGAGTGGTGTCCGATGATATGATGGTGGCCA
GGTGCGCGTCCTGGCTGAACATGGAAGTGAAGATCATGGACATGGAAATCGGCAATAGGA
GTCCTTATTTTTGTGGCGGCTTCCTGTTACTCGACACGGTAACAGGCACTGTAAGCCGAG
TGTCGGACCCTGTAAAACGCCTGATGAAAATGGGAAAACCGGCCCTGAACGATCCAGAAA
CGGATGTGGACAGATGCCGCGCATTGCGCGAAGAAGTGGAAAGCTGGTACAGAGTGGGGA
TCCAGTGGCCACTGCAGGTGGCCGTAGCTACTCGCTACGGTGTAAACCATCTGCCGTTAG
CCACAATGGCAATGGCCACGCTCGCCCAAGATCTGAGATCGTACTTGGGCGCGCGAGGGG
AGTACGTATCCCTCTACGCCTAACCTTAATATTTTCTGCATCATACTCTCAACCAACCAT
GTTTCCCATGCAATTCACAAACTCAGCCTATCGCCAGATGGAGCCCATGTTCGCACCGGG
TCCTCGAGGACAAGTACAGCCGTACCGGCCGCGCACTAAGCGTCGCCAAGAGCCGCAAGT
CGGCAACGCTGCTATTGCTGCCCTCGCGAACCAGATGAGCGCGCTCCAGCTACAGGTGGC
TGGACTTGCCGGCCAGGCAAGGGTGGATCGTCGTGGACCAAGACGTGTTCAGAAAAGCAA
GCAGAAGAAGAAGAATCCCTCCAACGGAGAAAAACCCAAGGAGAAGAAGAAGAAGCAAAA
ACAACAGGAGAAGAAAGGGAGCGGTGGCGTAA---TCAAAAAACCACGGAACCGGCCCGG
AAAGGAGGTAAGGATCTCCGTAAAGCGTGCCCGACAGAGCACCTTCCCCGTGTACCATGA
CGGTGCTATATCCGGCTACGCTGTGCTGATTGGTTCTCGCGTGTTTAAGCCAGCGCACGT
GAAGGGTAAGATCGACCACCCCGAGCTGGCGGACATCAAGTTCCAGGTCGCCGAGGACAT
GGACCTCGAAGCAGCTGCTTACCCTAAGAGTATGCGAGACCAGGCGGCTGAACCAGCAAC
CATGATGGACGGAGTGTATAACTGGGAGTACGGCACTATCAGAGTGGAGGACAATGTCGT
AATTGACGCGAGCGGCAGAGGTAAGCCGGGTGACAGTGGAAGGGCCATTACCGACAACTC
AGGAAAGGTTGTTGGCATTGTCCTCGGAGGGGGACCCGACGGCAGGCGCACACGCCTCTC
CGTGATAGGTTTCGACAAGAAGATGAAGGCTAGAGAGATCGCCTACAGCGAGGCCATACC
TTGGACACGTGCTCCAGCCCTCCTGCTGCTGCCCATGGTCATCGCCTGTACCTACAACTC
CAACACCTTTGATTGCTCCAAACCGTCCTGCCAGGACTGTTGTATCACTGCTGAACCAGA
GAAGGCCATGGCTATGTTGAAGGACAACCTGAACGACCCGAACTATTGGGACCTACTCAT
TGCCGTCACCACCTGCAATTCCGCCCGGAAAAAGAGGGCTGTGTCTGCGTCGCCTGCCGC
CGTTTACGACACACAAATCCTCGCCGCCCACGCAGCTGCCTCCCCGTATAGGGCGTATTG
CCCCGACTGTGATGGAACTGCCTGCATCTCGCCGATAGCTATTGACGAGGTGGTAAGCAG
CGGTAGCGACCACGTCCTCCGCATCCGGGTCGGTTCTCAATCGGGAGTGACCGCTAAAGG
CGGTGCGGCGGGTGAAACATCTCTGCGATACCTGGGAAGGGACGGTAAGGTGCACGCCGC
GGACAACACGCGGCTTGTGGTGCGCACCACTGCAAAGTGCGATGTGCTGCAGGCCACCGG
CCACTACATCCTGGCCAGCTGCCCAGAGGGGCAGAGTATTACTGTTGCGGCCACACTGGA
CGGCACCCGCCACCAATGCACCGCGGTTTTCGAACATCAAGTAACGGAGAAGTTTACCAG
AGAACGCAGCAAGGGCCACCACTTGTCCGACCTGACCAAGAAGTGCACCAGATTTTCCAC
CACCCCGAAGAAGTCCGCCCCCTACCTCGTTGACGTGTACGACGCTCTGCCGATTTCCGT
AGAGATTAGCACCGTTGTAACATGCAACGACAATCAGTGCACAGTGAGGGTGTCACCCGG
TACCACAGTGAAATTCGATAAGAAGTGCAAGAGCGTTGCCCAAGCGACCGTTACCTTTAC
CAGCGACTCCCAGACGTTTACGTGTGAGGAGCCGGTTCTGACGGCCGCCAGTATCACCCA
GGGCAAGCCGCACCTTAGATCATCTATGTTGCCCAGCGGAGGCAAGGAAGTGAAGGCGAG
GATCCCATTCCCGTTCCCGCCAGAGACCGCGACCTGCAGAGTAAGTGTCGCCCCGCTGCC
GTCGATCACCTATGAGGAAAGCGACGTTCTGCTGGCCGGTACCGCGAAGTACCCCGTGCT
GCTGACTACACGGAACCTTGGTTTCCACAGCAATGCCACATCCGAATGGATCCAGGGTAA
GTACTTGCGCCGTATCCCGGTCACGCCCCAAGGGATCGAACTAACGTGGGGAAATAACGC
ACCGTTGCACTTCTGGTCATCTGTTAGGTACGCATCTGGGGACGCCGACGCGTACCCTTG
GGAACTTCTGGTGCACCACACCAAGCACCATCCGGAGTACGCGTGGGCGTTTGTAGGAGT
TGCATGTGGTCTGCTGGTTATTGCAGTATGCATGTTCGCGTGCGCATGCAACAGAGTGCG
GTACTCTTTGGTCGCCAACACGTTCAACCCGAACCCACCACCACTGACCGCACTGACTGC
AGCATTGTGCTGCATACCTGGGGCTCGTGCGGACCAACCCTACCTGGACATCATTGCCTA
CCTGTGGACCAACAGCAAAGTGGCCTTCGGGCTGCAATGCGCGGCGCCCGTGGCTTGCGT
GCTCATCGTCACATACGCCCTTAGACACTGCAGACTGTGCTGCAAGTCTTTTTTAGGGGT
AAGAGGGTGGTCAGCTCTGCTGGTCATCCTTGCGTATGTACAGAGCTGCAAGAGCTACGA
ACACACCGTGGTGGTCCCAATGGACCCGAGAGCCCCGTCGTACGAAGCAGTGATAAACCG
GAATGGGTATGATCCCTTGAAGCTGACCATTGCAGTGAACTTTACCGTCATCTCACCAAC
TACAGCTCTGGAATACTGGACTTGCGCAAGTGTCCCTATCGTCGAGCCGCCCCATGTGGG
CTGCTGCACGTCGGTGTCCTGCCCCTCCGACCTCTCCACACTGCACGCGTTCACCGGCAA
AGCCGTCTCCGACGTGCACTGCGATGTGCACACAAACGTGTACCCCTTGTTGTGGGGTGC
GGCTCATTGCTTCTGCTCCACCGAGAATACACAAGTCAGCGCGGTGGCTGCCACCGTCTC
TGAATTTTGTGCTCAGGACTCAGAGCGCGCCGAAGCGTTTAGCGTTCACAGCAGCTCAGT
CACTGCAGAGGTTCTGGTGACGCTTGGTGAAGTGGTGACGGCAGTCCACGTTTACGTGGA
CGGGGTAACATCTGCCAGGGGTACCGACCTCAAGATCGTGGCTGGGCCAATAACAACTGA
CTACTCCCCGTTCGATCGCAAAGTAGTCCGTATCGGCGAAGAGGTCTATAACTACGACTG
GCCTCCTTACGGGGCTGGTCGACCAGGCACATTCGGGGATATTCAAGCTAGGTCAACCAA
CTATGTCAAGCCCAATGATCTGTACGGGGATATCGGAATCGAAGTACTGCAGCCGACTAA
TGACCATGTGCACGTGGCTTACACGTATACGACCTCCGGGTTACTGCGTTGGCTGCAGGA
CGCTCCGAAGCCACTTAGTGTCACAGCACCGCACGGTTGTAAGATCAGTGCCAATCCGCT
CCTGGCCCTCGATTGTGGGGTTGGCGCCGTCCCCATGTCCATCAACATTCCGGACGCGAA
GTTCACCCGCAAATTGAAGGATCCGAAACCATCGGCCCTGAAATGCGTGGTGGACAGTTG
CGAGTACGGGGTGGACTACGGGGGCGCCGCCACGATCACCTATGAGGGCCACGAGGCTGG
GAAGTGCGGGATCCATTCCCTGACACCAGGAGTCCCTCTGAGAACATCAGTGGTCGAAGT
GGTTGCCGGCGCTAACACCGTCAAAACGACCTTCTCCTCACCCACGCCCGAGGTCACACT
CGAGGTAGAGATCTGTTCGGCAATGGTGACGTGCGCCAGTGAGTGCACTCCACCGAAGGA
ACATGTAGTCGCAACCAGGCCTCGCCATGGCAGCGACACTGGAGGCTACATCTCCGGGCC
CGCAATGCGCTGGGCCGGTGGGATTGTAGGGACCTTAGCGGTCCTGTTCCTCATCCTTGC
CGTTACCTACTGCGTGGTGAAGAAGTGC
>SavSF21/03_AY604238_2003_Norway_SAV3
AGACTGCGTTTCCAGGGTTCGAAGTGGTGGCCAGCAACAGGTCGTCCAACGACCATGCCG
CCGCCAGAGCTTTCTCCCACTTGGCTACCAAGTGGATTGAGCGCGACGTCGACGGCCGTC
AGGTCATCGTTGCCGATATAGGGAGCGCACCAGCGAGAAGAGTCGGGGCACCCGACAATG
TCACATACCACAGCGTGTGTCCTCGCAAATGCGCTGAAGACCCTGAGAGGCTGGCTTCTT
ATGCCAGGAAACTCGTCAGGGCTGTGGAGAGAGGAGATGGGCACCTCGTCAGTGACAGAA
TCACTGACCTGAAGGATGTCCTGGAGAACCCGGACACGTCACTGGAAACCACCAGTATCT
GCCTGAACGACGACGTGAGTTGTAAAGTAAAGGCCGATATTGCAGTGTACCAGGACGTGT
ACGCAGTCGATGCACCGTCTACCATTTACGCTCAAGCCGACAAAGGCACGCGAGTGGTAT
ACTGGATCGGGTTCGAGCCGTTCGTGTTCCACACGGACGCTATGGCGGGAAGCTTCCCGC
TATATGACGCCAACTGGAGCGACTCGGCGGTACTGGCAGCAAAAAACCTGCCACTGTGCT
ACTCAGGGTTATCGGAGGATTCCATTAACTGGAGATTCCGTTTCCGTGATAAGCCACTGG
TACCGTCTGGAGAAATCCATTACTCGGTGGGTAGCGCCCACTACGTTGAGGACCGAGACA
AGCTGAAAAGCTGGCACCTGCCTTCTACCTTCCACTTCGTGGCACCCAACAAGTACACAT
GCCGTTGTGATACGGTGGTGAGCTGTGGTGGCTACGTCGTAAAGAAGATCACGATCTGTG
AGGGCATCGTTGGTAGACCCGCGAATGAGGAATTGGCCACTTCGTACCACCGTGATGGAG
TGGTGGTGACCAAGTTCTCTGACACGATCAACCACGAACAGGTGTCATTCCCAGTGGTGA
CCTACATCCCTGCCGTCATCTGTGACCAGATGACCGCCATGACGGCTAACCCCGTCAAAT
ACCCGGATGTCGTTAAACTGCTGGTAGGACTCAACCAGAGGATCGTGGTCAACGGGACCA
CCGTCCGGAACGTCAACTCTATGGATAACTCGCTGATTCCCGTATTCGCTCGCGCATTGT
GCAGCTGGGCAGACGAAGTTCGGCGGGACATGGAGGACGAACAAGACATGTATGGTATTA
CGTCTGTCACCACATGGATCTGTATCTGCAGAGCGTACGATAAACGCCAGCAGCATACCT
TCTACCGCAGGCCCAAGCAGTCCTCAGGCATATACGTGCCTGCCAAGTTTACAGGATCGC
TGAGAGCCTCCCTCTCCGCCACCTACCTCAACCTGCCTCTGAAGCAACTGCTGCTTAACA
CGCTCAAACGCGCGATCAAACCTATGGATCAGGCCATCGCAGATGAGACAGAAGCACGCG
CACACGACGCGGCTGAAGTGCATGAGTTGACAGAGGAAGAGGGTAGACAACAGGCCGCCA
ACCCTAGTTACATCGCAGACGTGCTAGATCAGGATGACGTA---GAGGAGGTCGACGACG
TAATGTCTGATGTGGACCTTGGCGAAGAAGACGGGGTGGGTGCCACCATCATCGACTGCC
ACAGAGGTACCGTGAAAGTGATCACGGCGTTCAGTGACAATACTATGGGAGAATACTTAG
TACTATCCCCGGTAACTGCGCTGCGCACCAGGAAACTGGCCGTATTGCTTGGACCGCTCG
CAGACGAAGTGATGCAGTATGTCCACAAGGGCCGGACCGGACGTTATGCCATCGAGAAGA
ACAACTTGAAGGTACTCATTCCTACGGGAGTGTCCCTCAAGACGGCTCACTTCCAGGCCC
TTGCTGAAAGTGCCACCTTGACCTACAACGACTACCTGTTCACATGCCGCACGCTCGATC
AGCTGGCAACAAGAGGACCTGCAAAAAACACTGACGAAGTCTACTACAAGCTTGTCGACG
CCGCTAAGGCGAAGGACGAATACGTTTACGAATTGTCCTCCAAACAATGCGTCAAAAAGG
AAGACGCAACAGGCACAGTCCTTCAAGGGGACATATGCAATCCGCCCTACCACCAGTTTG
CCTATGAGGCGCTGCGTAAAAGGCCGGCTCACACACACGACGTCCACACGATTGGCATCT
ACGGGGTTCCGGGTGCAGGAAAAACCGCTATCATCACAACCGAAGTAACTACACGCGACT
TGGTCGCTAGTGGAAAAAAGGAGAACTGTGAAGACATCAAGCGGTGCGTGTTGGAGAGAC
GCGGCTTAAAAATAGCCGCACGTACGGTTGACTCGCTGCTTTACGGTGCATACCGAGGAG
CGGTCGACACGCTGTACGTTGACGAGGCTTACGCCTGTCACTCGGGCACCCTGCTCGCCT
TGATCGCTGCGGTAAGACCGACGGGAAAGGTGGTGCTGTGTGGTGACCCTAAACAAGTCG
GATGTGTAAACCAGCTCCAAATGCGGATGCATTACAACCACGAGATCAGTGATCACGTTC
TGCGGAAGAACATCTCCCGCCGTTGCACTCACACGCTTACGGCCATCGTTTCAAACCTCA
ACTATGAAGGTAGAATGAAGACTACGAACCCGTGCAAGAAGCCGGTACTAATTGACACTA
CCGGATCTACCAAGCCTGACAAAGAAGCGTTGGTATTGACGTGCTTCCGCGGGTGGGTCA
AAGACCTAAAAATTCTCTACCCTCATAATGAGCTCATGACTGCGGCTGCCTCACAGGGTC
TGACTCGTGAAAAAGTGTACGCCGTTCGCTGCCGCGTCACGTCGAACCCACTCTACGAGC
CGACCTCTGAGCACATTACCGTTCTTTTGACGCGCACCAATGACGAACTGGTCTGGAAGA
CACTGCCGAACGACCCGCTGATCCCTATACTCTCCAAGCCGCCGAAAGGAGATTACTCCG
CTACCATGGAGGATTGGGAGGATGAGCACAATGGTATCTTGGCGGCCCTCAGAGAAGCGT
GTGTCCCACGGATGAACTTCGCGCACGGGAAGCGTAACACCTGTTGGGCAGTTACAAGCA
GCCGGGTGTTGCATGAGGCAGGCGTCCTGATAACACCGGAGGATTACAACCGCATCTTTC
CGGCATTCCGAGAGGACAAGCCGCACTCGGCCTTGGCAGCCTTGGATGCTGTCGCTACTC
TCGTGTGGGGCTTGGATACGTCCTCGGGCATCCTGAGTGGAAAGGGTAGTTTCATGCGCC
TGGAGAACAGCCATTGGAGTAACTCCAACAGAGGGTATGAGTACGGCCTCAACCTGGAAG
CACTGGAAGGCTATGAGATCGCCAATCCACGCATGATCAAAGCGCTTAAACAACGGCGCG
GGCGCGAATGTTACGACACTGAAACGGGGAAGCTGGTGCCTATGGATCCTGCTAGGGTCC
AAGTGCCGATTAACCGGGTCGTGCCCCATGTGTTGGTGGATACCTCTGCAGCGGCCAAAC
CAGGCTTCCTAGAAAATAGGCTCACAGTTGACAGATGGGACCAAGTGCACAGCTTCAAAA
CGAGAGCAGCTGTCAAGTTCGCAGAGCTGACGAAGCGCGTCTCGTACAACTCAGTTCTTG
ACCTTGGGGCTGCCCCGGGTGGAGTAACCGACTACTGCGTGAAGAAGGGAAAGACCGTCA
CATGTGTCTCTGAACAGTGGGATTCTAAGCCGAGAGGTGCTGTGGTCGTTACAGCCGATA
TTAACGGCCCACTCAACAATCTAGGCATCTTCGACCTGGTGTTTTGTGACGCAGCCGGAC
CACGACGCTATCACCACTACGCGCAGTGCGAAGACCATGCCGTGCTGTTCACCTCAGCAT
GCAAACATGGGGTGGAGCGCACGGCCAAGGGCGGAGTGTTCATCGTGAAGGCGTACGGGA
TGGCGGACCGTCGAACAGAGAGGGCGGTGGAATGCACAGCGAGGTATTTCAAGTCCGTCT
CGGTCGAAAAACCCGTCTCTTCCCGTATAACCAACGTGGAAGTTTTCTTCAAGTTCTCCG
GCCGGTGTCGCCCGCTCGCTCGTTCTATTGCACACCTGGGCCCTCAACTGACCGACATCT
ACGCTCGCACGAGGAAGGCGTACAAAATGCTGGCGAGGGGAGGTGTTGCCGACAAGGTGA
AAGTGGCGGAGATCCTCAACTCGATGGTGGGAGCTGCACCGGGTTACAGAGTCCTCAACA
GGAACATCATCACTGCCGAAGAGGAAGTCTTGGTTAACGCCGCTAACAGTAACGGCAGAC
CCGGCGATGGTGTGTGTGGTGCGCTCTACGGCGCGTTCGGGGACGCATTCCCCAACGGTG
CGATCGGCGCGGGAAACGCGGTCTTGGTCCGAGGACTCGAGGCCACCATCATACACGCAG
CCGGAGCTGACTTCAGAGAAGTCGACGAAGAAACCGGCGCGCGACAGCTAAGAGCAGCAT
ACCGTGCGGCGGCTAACCTAGTCACTGCCAACGGTATCACCAGTGCTGCCATCCCCTTGC
TGAGTACACACATCTTCTCCAACGGTCGAAACAGACTGGAACAGTCCTTCGGCGCATTGG
TGGAGGCGTTCGACACGACAGAATGCGACGTCACCATCTATTGCTTGGCCAACAACATGG
CCGTAAGGATTCAGCAACTGATCGACGATCACGCCCGCGAAGAGTTCGACGAGGAGGTGG
TTGTAGAAGAGGAAGAGGAACATGAAGCTGATGCGATGAGTGATACGGAGACGCTGTCCA
GTTTCGGTGACGAAACGGTGTGGGTGCCCAAACATAGCACTCTAGCTGGAAGGCCAGGAT
ATAGTGCCTCTTACGGCGACCGCAGATCCCTTTTTGTCGGCACGAAGTTCCACCGCGCCG
CAGTTGCTATGTCGTCAATTGAAGCGGCTTGGCCTAAGACCAAAGAAGCCAACGCCAAAC
TCATCGAGTACATACGAGGGCAACACCTCGTCGACGTCCTAAAGAGCTGTCCGGTCAACG
ACATACCTGTAGGCAGACCGCCTTCTAGCCTGCCCTGCGGCTGTATTTATGCCATGACCC
CGGAACGGGTCACAGTGCTGAAGCAAAGGCCGCAGGAAGGTTTTGTGGTATGCAGCGCAT
TCAAACTGCCGCTCACTAACATCCAAGATGTCACCAAAGTGGAGTGCACGGTGAGAGCAC
CTGCAGAAGAACCTAGACCCGTGCGCTATCTGCAAGAGAGACGCCCAGTCCAGGCCGCCG
TGGGGCAACCTAGGCCGGCAACTGTGGCTGCCAGAGTCGCCGCGAGTCATGCAGCCAGTG
GGACCAGCACAGCCACGAGCCGCCACACACCCGCGCCGGGCTCGGTGCGGGTGCGCCTGC
TGCCGCCAAGAGACGGTACGGTATCCCGCAGCTCTCGCACGGGTTCGCAGTCCAGCGTCA
CCTCATCAGCGGGATCCATACTGCCAGTGCCCCGAAGGGCGCCAGTTACGCCAGCGGCAT
CATTGGCGGGCAGCGTCCACGGC---CATAGTGTACGCAGCGCCCCTGCCA---TGAGGG
CCGCCAGCACAGGTGCCAGAAGCGTGCGCAGTGTCCAGTCCGGTTCAGCCGGGCATAGA-
-----------------------ACTGACGTCGCCAGCGTCGCCGGCTCAGCGGGGC---
------------------------------------TGCCTAGAGGGCTAACACGGGACC
AGTTCGGCGCCGTGAGAGCTAGGGCCCGCAGGGACTTAGAGCTGGAGGGATCAGAGCATG
GCAGTCAGACTAGCTTCCGTTCCGGCTCGCTGATGGT---------------GGAGAGCA
CCGCTAGTGGCTATAGCCAACGTTCTGACGATCAGGACACGGGCTCCGAACCATCAAGCC
GCGGCGCCTCTGTGAGGACGCGGCGCAGAGGGCAACGAGACGGCCCTGGAGGGTATATAT
TCTCTTCTGACCAAGGTACAGCTCACCTTAGCCAGCATAATACCCAGACAAACAACACTA
CGGAAGTGTTGATGCGAACGTCGGTACTGCCAAGCAATGACCACGGCACACCAGATCTGC
CTGCAGAGACGAAGAAGAAGCTGGCGTACCAGATGCGCCCCACTCAAAAGAACAAGAGTC
GCTACCTTTCCGCGAAGGTCCACAACATGAAACACAAGATCGTTCAATGTTTGCAGCGAG
GTGCAGGGCACTACTTGAGAGAGCAGCACGCTCTGCCGCTGTGGAAAAACACCTTTCCTA
AGCCCAGGTACTCCGACGCTTGTGTGGTGAAGTTCGAGAGCGTCAACACAGCGATTGTTG
CAGCCAACATGTTCATAGGGTGTAACTACCCCACCTTAAGCTCGTTCGGAGTCACGGACA
AGTACGACGCTTACCTGGACATGGTTGACGGACTCAACTGCAACCTCGACACCGTGACGT
TCGACCCTGCTAAGGTGCGTTCTCTGCCGAAGAAATCAGAGTATAACCAGCCGCTTATAC
AGTCCCAAGTGCCCGGGCCTATGGCATCTACTCTGCAAAGCATTCTTATGGCCGCCACCA
AGCGCAACTGCAATGTCACGCAGATGAGAGAGCTTCCGACCCTGGACTCAGCGGCAATGA
ACGTGGAGGCTTTTAAAAAATTTGCCTGCAAGGACACCGACCTGTGGACTGAGTTTGCAG
AAAAACCCGTGAGGTTGTCGCCCGGTCAAATCGAAGAGTACGTTTTTCATCTACAAGGGG
CTAAGGCCAATGTGATGCACAGCAGAGTCGAAGCCGTATGCCCTAACCTCTCGGAGGTGG
CTATGGATAGGTTCACACTGGATATGAAACGCGACGTTAAAGTGACGCCAGGCACGAAAC
ACGTAGAGGAGAGACCTAAGGTCCAAGTGATTCAAGCGGCCGACCCTATGGCCACCGCGT
ACTTGTGCGCTATCCACAGAGAACTAGTCCGAAGATTGAAAGCCGTCCTGAAACCGTCCA
TACATGTGCTGTTCGATATGAGTTCTGAGGACTTCGACGCTATCGTGGGCCACGGGATGA
AGTTGGGCGACAAGGTGCTGGAAACGGACATCTCTTCATTCGACAAGAGCCAGGACCAGG
CCATGGCGGTTACGGCGCTGATGCTGCTAGAAGATTTGGGAGTAGAAGAAGACCTCCTGA
CCCTCATCGAGGCGTCCTTCGGCGACATCACTTCTGTCCACCTGCCTACAGGCACCAGGT
TCCAGTTTGGATCGATGATGAAGTCCGGGCTTTTTCTGACGCTGTTCGTGAACACGTTGC
TTAACATCACCATAGCCGCTCGAGTCTTACGGGAGCAGCTGGCTGACACCAGGTGCGCCG
CGTTTATTGGCGACGACAACGTCATAACCGGAGTGGTGTCCGATGATATGATGGTGGCCA
GGTGCGCGTCCTGGCTGAACATGGAAGTGAAGATCATGGACATGGAAATCGGCAATAGGA
GTCCTTATTTTTGTGGCGGCTTCCTGTTACTCGACACGGTAACAGGCACTGTAAGCCGAG
TGTCGGACCCTGTAAAACGCCTGATGAAAATGGGAAAACCGGCCCTGAACGATCCAGAAA
CGGATGTGGACAGATGCCGCGCATTGCGCGAAGAAGTGGAAAGCTGGTACAGAGTGGGGA
TCCAGTGGCCACTGCAGGTGGCCGTAGCTACTCGCTACGGTGTAAACCATCTGCCGTTAG
CCACAATGGCAATGGCCACGCTCGCCCAAGATCTGAGATCGTACTTGGGCGCGCGAGGGG
AGTACGTATCCCTCTACGCCTAACCTTAATATTTTCTGCATCATACTCTCAACCAACCAT
GTTTCCCATGCAATTCACAAACTCAGCCTATCGCCAGATGGAGCCCATGTTCGCACCGGG
TCCTCGAGGACAAGTACAGCCGTACCGGCCGCGCACTAAGCGTCGCCAAGAGCCGCAAGT
CGGCAACGCTGCTATTGCTGCCCTCGCGAACCAGATGAGCGCGCTCCAGCTACAGGTGGC
TGGACTTGCCGGCCAGGCAAGGGTGGATCGTCGTGGACCAAGACGTGTTCAGAAAAGCAA
GCAGAAGAAGAAGAATCCCTCCAACGGAGAAAAACCCAAGGAGAAGAAGAAGAAGCAAAA
ACAACAGGAGAAGAAAGGGAGCGGTGGCGTAA---TCAAAAAACCACGGAACCGGCCCGG
AAAGGAGGTAAGGATCTCCGTAAAGCGTGCCCGACAGAGCACCTTCCCCGTGTACCATGA
CGGTGCTATATCCGGCTACGCTGTGCTGATTGGTTCTCGCGTGTTTAAGCCAGCGCACGT
GAAGGGTAAGATCGACCACCCCGAGCTGGCGGACATCAAGTTCCAGGTCGCCGAGGACAT
GGACCTCGAAGCAGCTGCTTACCCTAAGAGTATGCGAGACCAGGCGGCTGAACCAGCAAC
CATGATGGACGGAGTGTATAACTGGGAGTACGGCACTATCAGAGTGGAGGACAATGTCGT
AATTGACGCGAGCGGCAGAGGTAAGCCGGGTGACAGTGGAAGGGCCATTACCGACAACTC
AGGAAAGGTTGTTGGCATTGTCCTCGGAGGGGGACCCGACGGCAGGCGCACACGCCTCTC
CGTGATAGGTTTCGACAAGAAGATGAAGGCTAGAGAGATCGCCTACAGCGAGGCCATACC
TTGGACACGTGCTCCAGCCCTCCTGCTGCTGCCCATGGTCATCGCCTGTACCTACAACTC
CAACACCTTTGATTGCTCCAAACCGTCCTGCCAGGACTGTTGTATCACTGCTGAACCAGA
GAAGGCCATGGCTATGTTGAAGGACAACCTGAACGACCCGAACTATTGGGACCTACTCAT
TGCCGTCACCACCTGCAATTCCGCCCGGAAAAAGAGGGCTGTGTCTGCGTCGCCTGCCGC
CGTTTACGACACACAAATCCTCGCCGCCCACGCAGCTGCCTCCCCGTACAGGGCGTATTG
CCCCGACTGTGATGGAACTGCCTGCATCTCGCCGATAGCTATTGACGAGGTGGTAAGCAG
CGGTAGCGACCACGTCCTCCGCATCCGGGTCGGTTCTCAATCGGGAGTGACCGCTAAAGG
CGGTGCGGCGGGTGAAACATCTCTGCGATACCTGGGAAGGGACGGTAAGGTGCACGCCGC
GGACAACACGCGGCTTGTGGTGCGCACCACTGCAAAGTGCGATGTGCTGCAGGCCACCGG
CCACTACATCCTGGCCAGCTGCCCAGAGGGGCAGAGTATTACTGTTGCGGCCACACTGGA
CGGCACCCGCCACCAATGCACCACGGTTTTCGAACATCAAGTAACGGAGAAGTTCACCAG
AGAACGCAGCAAGGGCCACCACTTGTCCGACCTGACCAAGAAGTGCACCAGATTTTCCAC
CACCCCGAAGAAGTCCGCCCCCTACCTCGTTGACGTGTACGACGCTCTGCCGATTTCTGT
AGAGATTAGCACCGTTGTAACATGCAACGACAATCAGTGCACAGTGAGGGTGTCACCCGG
TACCACAGTGAAATTCGATAAGAAGTGCAAGAGCGCTGCCCAAGCGACCGTTACCTTTAC
CAGCGACTCCCAGACGTTTACGTGTGAGGAGCCGGTTCTGACGGCCGCCAGTATCACCCA
GGGCAAGCCGCACCTTAGATCATCTATGTTGCCCAGCGGAGGCAAGGAAGTGAAGGCGAG
GATCCCATTCCCGTTCCCGCCAGAGACCGCGACCTGCAGAGTAAGTGTCGCCCCGCTGCC
GTCGATCACCTATGAGGAAAGCGACGTTCTGCTGGCCGGTACCGCGAAGTACCCCGTGCT
GCTGACTACACGGAACCTTGGTTTCCACAGCAATGCCACATCCGAATGGATCCAGGGTAA
GTACTTGCGCCGTATCCCGGTCACGCCCCAAGGGATCGAACTAACGTGGGGAAATAACGC
ACCGTTGCACTTCTGGTCATCTGTTAGGTACGCATCTGGGGACGCCGACGCGTACCCTTG
GGAACTTCTGGTGCACCACACCAAGCACCATCCGGAGTACGCGTGGGCGTTTGTAGGAGT
TGCATGTGGTCTGCTGGTTATTGCAGTATGCATGTTCGCGTGCGCATGCAACAGAGTGCG
GTACTCTTTGGTCGCCAACACGTTCAACCCGAACCCACCACCACTGACCGCACTGACTGC
AGCATTGTGCTGCATACCTGGGGCTCGTGCGGACCAACCCTACCTGGACATCATTGCCTA
CCTGTGGACCAACAGCAAAGTGGCCTTCGGGCTGCAATGCGCGGCGCCCGTGGCTTGCGT
GCTCATCGTCACATACGCCCTTAGACACTGCAGACTGTGCTGCAAGTCTTTTTTAGGGGT
AAGAGGGTGGTCAGCTCTGCTGGTCATCCTTGCGTATGTACAGAGCTGCAAGAGCTACGA
ACACACCGTGGTGGTCCCAATGGACCCGAGAGCCCCGTCGTACGAAGCAGTGATAAACCG
GAATGGGTATGATCCCCTGAAGCTGACCATTGCAGTGAACTTTACCGTCATCTCACCAAC
TACAGCTCTGGAATACTGGACTTGCGCAAGTGTCCCTATCGTCGAGCCGCCCCATGTGGG
CTGCTGCACGTCGGTGTCCTGCCCCTCCGACCTCTCCACACTGCACGCGTTCACCGGCAA
AGCCGTCTCCGACGTGCACTGCGATGTGCACACAAACGTGTACCCCTTGTTGTGGGGTGC
GGCTCATTGCTTCTGCTCCACCGAGAATACACAAGTCAGCGCGGTGGCTGCCACCGTCTC
TGAATTTTGTGCTCAGGACTCAGAGCGCGCCGAAGCGTTTAGCGTTCACAGCAGCTCAGT
CACTGCAGAGGTTCTGGTGACGCTTGGTGAAGTGGTGACGGCAGTCCACGTTTACGTGGA
CGGGGTAACATCTGCCAGGGGTACCGACCTCAAGATCGTGGCTGGGCCAATAACAACTGA
CTACTCCCCGTTCGATCGCAAAGTAGTCCGTATCGGCGAAGAGGTCTATAACTACGACTG
GCCTCCTTACGGGGCTGGTCGACCAGGCACATTCGGGGATATTCAAGCTAGGTCAACCAA
CTATGTCAAGCCCAATGATCTGTACGGGGATATCGGAATCGAAGTACTGCAGCCGACTAA
TGACCATGTGCACGTGGCTTACACGTATACGACCTCCGGGTTACTGCGTTGGCTGCAGGA
CGCTCCGAAGCCACTTAGTGTCACAGCACCGCACGGTTGTAAGATCAGTGCCAACCCGCT
CCTGGCCCTCGATTGTGGGGTTGGCGCCGTCCCCATGTCCATCAACATTCCGGACGCGAA
GTTCACCCGCAAATTGAAGGATCCGAAACCATCGGCCCTGAAATGCGTGGTGGACAGTTG
CGAGTACGGGGTGGACTACGGGGGCGCCGCCACGATCACCTATGAGGGCCACGAGGCTGG
GAAGTGCGGGATCCATTCCCTGACACCAGGAGTCCCTCTGAGAACATCAGTGGTCGAAGT
GGTTGCCGGCGCTAACACCGTCAAAACGACCTTCTCCTCACCCACGCCCGAGGTCACACT
CGAGGTAGAGATCTGTTCGGCAATGGTGACGTGCGCCAGTGAGTGCACTCCACCGAAGGA
ACATGTAGTCGCAACCAGGCCTCGCCATGGCAGCGACACTGGAGGCTACATCTCCGGGCC
CGCAATGCGCTGGGCCGGTGGGATTGTAGGGACCTTAGCAGTCCTGTTCCTCATCCTTGC
CGTTACCTACTGCGTGGTGAAGAAGTGC
>SAV04-44_MH708651_2004_Ireland_SAV4
AGACTGCGTTTCCAGGGTTCGAAGTGGTGGCCAGCAACAGGTCGTCTAACGACCATGCCG
CCGCCAGAGCTTTCTCCCACTTGGCTACCAAGTGGATTGAGCGCGACATCGATGGCCGTC
AGGTCATCGTTGCCGACATAGGGAGCGCACCAGCGAGAAGAATCGGGGCACCCGATAACG
TCACATACCACAGTGTGTGTCCTCGCAAATGCGCTGAAGACCCTGAGAGGCTGGCTTCTT
ACGCCAGGAAACTCGTCAGGGCTGTGGAGAGAGGAGATGGACACCTCGTCAATGATAGAA
TCACTGACTTGAAGGACGTCCTGGAGAACCCGGACACGTCACTGGAAACCACCAGTATCT
GCCTGAACGACGACGTGAGTTGTAAAGTGAAGGCCGATATTGCAGTGTACCAGGATGTGT
ACGCAGTTGATGCTCCGTCTACCATTTACGCGCAAGCCGACAAAGGTACGCGAGTGGTAT
ACTGGATCGGGTTCGAGCCGTTCGTGTTCCACACGGACGCTATGGCGGGCAGCTTCCCGC
TATATGACGCCAACTGGAGCGACTCGGCGGTACTGGCAGCAAAAAACCTGCCACTGTGCT
ACTCAGGGTTGTCGGAGGATTCCATCAAATGGAGATTCCGTTTCCGTGACAAGCCACTGG
TACCGTCTGGAGAAATCCACTACTCGGTGGGTAGCACCCACTACGTTGAGGACCGAGACA
AGCTGAAAAGCTGGCACCTGCCTTCTACCTTCCACTTCGTGGCACCCAACAAGTATACAT
GCCGTTGCGATACGGTGGTAAGCTGTGGTGGCTACGTCGTAAAGAAGATCACGATCTGCG
AGGGTATCGTCGGTATTCCCGCGAAGGAGGAACTGGCCACCTCGTACCACCGTGATGGAG
TGGTGGTGACCAAGTTCTCTGATACGATCGACCATGAACAGGTATCATTCCCAGTGGTGA
CCTACATCCCTGCCGTCATCTGTGACCAGATGACCGCCCTGACGGCTAACCCCGTCAAAT
ATCCGGATGCCGTCAAACTACTGGTAGGACTCAACCAGAGGATCGTGGTCAACGGGACCA
CCGTCCGTAACGTTAACTCCATGGATAACTCGCTGATTCCCGTATTCGCTCGCGCATTGT
GCAGTTGGGCAGACGAAGTTCGGCGGGACATGGAGGACGAACAAGACCTGTACGGTATCA
CGTCCGTCGCCACATGGATCTGTATCTGCAGAGCGTACGACAAACGCCAGCAGCATACCT
TCTACCGTAGGCCTAAGCAGTCCTCGGGCATATATGTGCCTGCCAAGTTCACAGGGTCGT
TGAGAGCCTCCCTCTCAGCCACCTATCTCAACCTGCCTCTGAAGCGACTGCTGCTTAATA
CGCTCAAACGTGCGATTAAACCTATGGATCAGGCCATCGCAGATGAGACAGAAGCACGTG
CGCACGATGCAGCTGAAGTGCACGAGTTGACAGAGGAAGAGGGCAGGCAACAGGCCGCCA
ACCCTAGTTACATTGCAGACGTGCTGGGCCAAGACGAAGAC---GAGGAAGCCAGCGACG
GAATGTCCGATGTGGACCTCGGTGAGGAAGACGGGGTGGGTGCCACCATTATCGATTGTC
AAAGAGGCACCGTGAAAGTGATCACGGCGTTCGGCGACAACATGATGGGGGAGTACCTAG
TACTGTCCCCGGTGACCGTGTTGCGCACCAGGAAACTGGCCATTCTGCTCGGACCACTCG
CAGACGAAGTGATGCAGTATGTTCACAAGGGCCGGACCGGACGTTACGCCATCGAGAAGA
ACAACTTGAAGGTACTCATCCCTACGGGGGTGTCTCTCAAGACAGCTCACTTCCAGGCCC
TCGCCGAAAGTGCTACCTTGACTTATAACGACTATCTGTTCATATGCCGCACGCTCGATC
AGCTGGCAACAAGAGGACCAGCGAGAAACACTGACGAAGTCTACTACAAGCTTGTCGACG
CCTCTAAGGCGAGGGACGAATACGTTTACGAACTGTCCTCCAAGCAATGCGTCAAGAAAG
AAGATGCAACAGGCACAGTCCTCCAAGGGGACATATGCAATCCGCCTTATCACCAGTTTG
CCTACGAGGCGCTGCGTAAAAGGCCGGCTCACACACACGACGTCCACACGATTGGCATCT
ACGGGGTTCCGGGTGCAGGAAAAACCGCTATCATCACAACCGAAGTATCTACACGCGACT
TGGTCGCTAGTGGAAAAAAGGAGAACTGTGAAGACATCAAGCGGTGCGTGCTGGAGAGAC
GCGGCTTGAAAATAGCCGCACGTACGGTTGACTCGCTGCTCTACGGTGTATACCGAGGAG
CGGTCGATACGCTGTACGTTGACGAGGCTTATGCCTGTCACTCGGGCACTCTGCTCGCCT
TGATCGCTGCGGTAAGACCGACGGGAAAGGTGGTGCTTTGTGGTGACCCTAAACAAGTCG
GATGTGTGAACCAGCTCCAAATGCGGATGCATTATAATCACGAAATTAGTGACCGCGTCC
TGCGGAAGAACATCTCCCGCCGTTGCACTCATACGCTTACGGCCATCGTTTCAAACCTCA
ACTACGAAGGTAGAATGAAGACTACGAACCCGTGTAAGAAACCGGTACTGATTGACACTA
CCGGATCCACCAAGCCTGACAAGGAAGCGTTGGTGCTGACGTGCTTCCGCGGGTGGGTCA
AAGATCTAAAAATTCTCTACCCTCACAACGAGCTCATGACTGCGGCCGCTTCGCAGGGCC
TGACCCGCGAAAAAGTGTACGCTGTTCGTTGTCGTGTTACGACGAACCCACTCTATGAGC
CGACCTCTGAGCACATCACTGTCCTTTTGACGCGCACCAACGACGAACTGGTGTGGAAGA
CACTGCCAAACGACCCGCTGATCCCTATACTCTCCAAGCCTCCGAAAGGAGACTACTCCG
CCACCATGGAGGATTGGGAGGATGAACACAATGGTATCCTGGCGGCTCTCAGAGAAGCGT
GTGTCCCACGGATGAACTTCGCGCACGGGAAGCGTAACACCTGTTGGGCAGTTACAAGCA
GCCGGGTGCTACATGAGGCAGGCGTCCAGATAACGCCGGAGGACTACAACCGCATCTTTC
CGGCGTTCCGAGAGGACAAGCCGCATTCGGCTCTGGCAGCCTTGGATGCCGTCGCTACTC
TCGTGTGGGGCTTGGATACTTCCTCGGGCATTCTAAGTGGAAAAGGCAGTTTCATGCGGC
TGGAGAACAGCCATTGGAGTAACTCCAACAGGGGGTACGAGTACGGCCTCAACCTGGACG
CACTGGAAGGCTACGAGATCGCCAACCCACGCATGATTAAAGCGCTTAAACAGCGGCGCG
GGCGCGAATGTTACGACATTGAAACGGGGAAGTTGGTGCCCATGGATCCTGCCAGGGTCC
AAGTGCCGATTAACCGAATCGTGCCCCACGTGTTGGTGGACACCTCTGCAGCGGCTAAAC
CAGGCTTCCTGGAAAACAGACTTACAGTTGACAGATGGGACCAAGTGCATAGCTTCAAGA
CAAGAGCAGCAGTCAAGTTCGCAGAGCTTACGAAGCGCGTCTCATACAACTCAGTCCTTG
ACCTTGGAGCCGCCCCAGGAGGCGTGACCGACTATTGCGTGAAGAGAGGAAAAACCGTCA
CATGCGTCTCCGAGCAGTGGGATACTAAGCCGAGAGGCGCTGTGGTCGTTACGGCAGATA
TCAACGGCCCACTTAACAACCTAGGCATATTCGACCTGGTGTTTTGTGATGCAGCCGGGC
CAAGGCGCTATCATCATTACGCGCAGTGCGAAGACCACGCCGTGCTGTTCACATCAGCAT
GCAAACACGGGGTGGAGCGCACGGCCAAGGGCGGAGTCTTCATCGTGAAGGCGTATGGGA
TGGCGGACCGCCGAACAGAGAGGGCAGTGGAATGTACAGCGAGGTACTTCAAGTCCGTCA
CGGTCGAGAAACCCGTCTCCTCCCGCATAACCAACGTGGAAGTCTTCTTCAAGTTCTCTG
GTAGATGTCGCCCACACGCACGTTCCATCGCACACTTGGGACCTCAACTGACCGACATTT
ATGCCCGCACGAGGAGGGCGTACAAAATGCTGGCGAGAGGCAGTGTTGCTGACAAGGTGA
AAGTGGCAGAGATACTTAACTCAATGGTAGGAGCCGCACCGGGGTACAGAGTCCTCAACA
GAAACATTATCAATGCCGAGGAGGAAGTCCTGGTTAACGCCGCCAACAGCAACGGTAGAC
CCGGTGACGGTGTGTGTGGTGCGCTCTATGGCGCGTTTGGGGACGCTTTCCCCAACGGTG
CAATCGGCGCGGGAAACGCGGTCCTGGTTCGAGGACTCGAGGCCACCATCATACATGCAG
CCGGAGCTGACTTCAGAGAGGTTGACGAAGAAACCGGCGCGCGGCAGCTAAGAGCAGCAT
ACCGTGCGGCGGCTAACCTAGTCACAGCCAACGGTATCACCAGCGCCGCCATCCCCTTGC
TGAGCACACATATCTTTTCCAACGGCCGGAACAGACTGGAACAGTCATTTGGTGCACTGG
TGGAGGCGTTCGACACGACAGAGTGCGACGTCACCATCTACTGCCTGGCCAACAACATGG
CTGCGAGGATCCAGCAACTGATTGACGACCACGCTCGCGAAGAGTTTGACGAGGAAGTGG
TTGTGGAAGAGGAAGAGGAACATGAAGCCGATGCAATGAGTGACACGGAGACGCTGTCCA
GCTTCGGCGACGAAACGGTATGGGTGCCTAAACACAGCACTCTGGCTGGAAGGCCAGGGT
ACAGCGCCTCTTACGGCGACCGCAGATCCCTTTTTGTTGGCACTAAGTTCCACCGTGCAG
CGGTCGCTATGTCGTCGATCGAAGCGGCTTGGCCAAAGACTAAAGAAGCCAACGCCAAAC
TCATTGAGTACATACGAGGGCAACACCTCGTTGACGTTCTAAAGAGCTGCCCGGTCGACG
ATATACCCGTGGGCAGACCGCCTTCTAGCCTGCCTTGTGGCTGCATCTACGCCATGACCC
CGGAACGGGTCACAGTGCTGAAGCAAAGGCCGCAGGAAGGTTTCGTGGTATGCAGCGCAT
TTAAACTGCCTCTCACCAACATCCAGGACGTCACTAAGGTAGAGTGCACGGTGAGAGCAC
CCGCAGAGGAACCTAGACCGGTGCGCTATTTGCAGGAGAGGCGCCCAGTGCAGGCCGCCG
TGAGGCAGCCCAGGCCGGTAGCCGTGGCTGCCAGTGTTGCCGTGAGTCATACAGCCAGTA
GGACTAGCACAGCCTCGAGCCGCCGCACACCTGCGCCGGGTTCGGTGCAGGTGCGTTTGC
TGCCGCCGAGAGATGGTACGGAATCACGCAGTTCTCGCACGGGCTCGCAGTCCAGCGTCA
CATCATCAGCGGGATCCGTACTGCCGGCGCCCCGAAGGGCGCCAATTGTGCCGGCGGCAT
CGTCGGCGGGCAGTGTTCATA------GCAGTGTGCGCAGCGCCCCTGCTATTCTGAGGG
CCGCCAGCGCGGGTGCCAGAAGCGTGCGCAGCGCTCAACCCGGCTCCGCCGGGCACAGA-
-----------------------GCGAGTGCCTTCAGCGTCGCTAGCTCGGTGAGACAGC
CCAGCGGGCCGCCCAGTAGCGTGAGCACGCCCGCCGCAACTAGAGGGCTAACACGGGACC
AGTTTGACGCCGTAAGAGTTAGGGCCCGCAGGAACTTGGGGCTGGAGGGGTCGGAGCATG
GCAGCCAAGCCAGTTTCCGCTCCGGCTCGCTGGCGGC---------------GGGGAGCT
CCGCTAGTAGCTACAGTCAACGTTCCGACGACCAGGACACGGGCACCGAACCCTCAAGCC
GCGGCGCCGCCGTGAGAACACGGCGCAGAGGGCAACGGGAYGGCCTCGGAGGGTACATAT
TTTCTTCTGATCAAGGTACAGCTCACCTCAGTCAGCACAACACCCAAACAAACGACACAA
CGGAGGTGGTGATGAGAACGTCAGTACTGCCGAACAACGATCACGGCACACCAGATCTGC
CTGCAGAAACGAGGAAGAGGCTGGCGTATCAGATGCGCCCCACTCAAAAGAACAAGAGTC
GCTACCTGTCCGCGAAGGTCCATAACATGAAACACAAGATTGTTCGATGCTTGCAGCGAG
GTGCTGGGCACTACCTGAGAGAGCAGCAAGCTCTGCCGCTGTGGAAAAACACCTTTCCTA
AGCCCAGGTATTCCGACGCCTGCGTGGTGAAGTTCGAGAGCGTCAGCACAGCAATCGTTG
CAGCTAACATGTTCATAGGATGCAATTACCCCACCTTAAGCTCGTTCGGTATCACGGATA
AGTACGATGCTTACCTGGATATGGTCGATGGGCTCAACTGTAACCTCGACACCGTGACGT
TCGACCCTGCTAAGGTGCGTTCTCTGCCGAAGAAATCAGAGTACAACCAGCCGCTCATAC
AGTCCCAAGTGCCCGGGCCTATGACATCCACTCTGCAAAGCATCCTCATGGCCGCCACTA
AACGCAACTGTAATGTCACGCAGATGAGAGAGCTCCCGACCATGGATTCAGCGGCAATGA
ATGTGGAGGCTTTTAAAAAATTCGCCTGCAAGGACACCGACCTGTGGACTGAGTTTGCGG
AAAAACCCGTAAGGCTGTCACCCGGCCAAATCGAGGAGTATGTCTTTCATCTACAAGGGG
CCAAGGCCAACGTGATGCACAGCAGAGTCGAAGCCGTATGCCCTGACCTCTCGGAGGTGG
CTATGGACAGGTTCACACTGGACATGAAACGCGACGTCAAAGTGACGCCAGGCACGAAAC
ACGTTGAGGAGAGGCCTAAGGTCCAAGTGATTCAAGCGGCCGACCCCATGGCCACCGCGT
ACTTGTGCGCCATCCACAGAGAGCTGGTCCGAAGGCTGAAGGCCGTCCTGAAACCGTCCA
TACATGTGTTGTTTGACATGAGCTCCGAGGATTTTGATGCTATCGTGGGCCACGGGATGA
AGTTGGGTGACAAGGTGCTGGAAACGGACATCTCCTCATTCGACAAGAGCCAGGACCAGG
CCATGGCGGTTACGGCGCTGATGCTGCTGGAAGACTTGGGAGTAGAAGAAGACCTCCTGA
CCCTAATTGAGGCGTCCTTCGGCGACATCACTTCTGTCCACCTGCCTACAGGCACCAGAT
TCCAGTTTGGATCGATGATGAAGTCTGGACTTTTCCTGACGTTGTTCGTGAATACGCTGC
TTAATATCACCATAGCTGCCCGAGTTCTGCGGGAGCAGCTGGCTGACACCAGATGTGCAG
CATTCATTGGTGACGACAACGTAATAACCGGAGTAGTGTCTGATGATATGATGGTGGCCA
GGTGCGCATCCTGGCTGAACATGGAGGTGAAGATCATGGACATGGAAATTGGCAACATGA
GTCCTTATTTTTGTGGCGGCTTCCTGTTACTCGACACGGTAACAGGTACTGTAAGCCGAG
TGTCGGACCCTGTAAAACGTCTGATGAAGATGGGCAAACCGGCCCTGAACGATCCAGAAA
CGGACGTGGACAGATGCCGCGCACTGCGCGAAGAAGTGGAAAGCTGGTACAGAGTGGGGA
TTCAGTGGCCACTGCAGGTGGCTGCCGCCACACGTTATGGCGTAAACCATTTGCCGTTGG
CCACAATGGCGATGGCCACGCTCGCCCAGGACTTGAGATCATACTTGGGTGCGCGAGGGG
AGTACGTATCCCTCTACGCCTAACCTTAATATTTTCTGCATCATACTTTCGACCAATCAT
GTTTCCCATGCAATTCACCAACTCAGCCTACCGCCAGATGGAGCCCATGTTCGCACCGGG
TTCCCGAGGACAAGTACAGCCGTACCGGCCGCGCACAAAGCGCCGCCAGGAGCCGCAAGT
CGGCAATGCCGCCATTACTGCCCTCGCGAACCAGATGAGTGCGCTCCAGTTGCAGGTAGC
TGGACTTGCCGGTCAGGCAAGGGTGGACCGTCGTGGACCGAGACGTGTTCAGAAAAATAA
GCAGAAGAAGAAGAACTCTTCCAACGGAGAAAAACCCAAAGAGAAGAAGAAGAAGCAAAA
ACAACTGGAGAAGAAAGGAAGCGGTGGCGAAAAGACCAAGAAGCCTAGGAACCGACCCGG
GAAGGAGGTAAGGATCTCCGTAAAGCGTGCCCGACAGAGCACCTTCCCCGTGTATCACGA
AGGCGCTATATCCGGCTACGCTGTGTTGATTGGCTCTCGCGTATTCAAGCCAGCGCACGT
GAAGGGTAAGATCGACCATCCCGAACTGGCAGACATCAAGTTCCAGGTCGCCGAGGACAT
GGACCTCGAAGCAGCCGCATACCCGAAGAGTATGCGAGATCAAGCGGCTGAACCAGCAAC
CATGATGGATGGAGTGTACAACTGGGAATATGGCACTATCAGAGTGGAGGACAACGTCAT
AATCGACGCAAGCGGCAGAGGCAAGCCTGGTGACAGCGGCAGGGCCATCACCGACAACTC
AGGAAAGGTTGTTGGTATTGTCCTCGGAGGAGGACCAGATGGCAGGCGCACACGCCTCTC
CGTGATAGGTTTTGACAAGAAGATGAAGGCTAGAGAGATCGCCTATAGTGAGGCCATACC
TTGGACACGCGCTCCGGCCCTCCTGCTGCTGCCTATGGTTATTGCCTGCACCTACAATTC
TAACACCTTCGATTGTTCCAAACCGTCCTGCCAGGACTGTTGTATCACTGCTGAACCAGA
GAAGGCCATGACAATGCTGAAGGACAATCTGAACGATCCGAACTACTGGGACCTACTCAT
CGCTGTCACCACCTGCGGCTCCGCA-----------------------------------
---TTACGACACACAGATCCTCGCCGCCCACGCAGCTGCCTCTCCGTACAGGGCGTACTG
CCCCGATTGTGATGGAACAGCGTGCATCTCGCCGATAGCTATCGACGAGGTGGTGAGCAG
TGGTAGTGATCATGTCCTTCGCATCCGGGTCGGTTCTCAGTCGGGAGTGACCGCTAAAGG
CGGTGCGGCGGGTGAAACCTCTCTGCGATATCTGGGAAGGGACGGGAAGGTTCATGCCGC
GGACAACACGCGGCTCGTGGTGCGCACGACTGCAAAGTGCGACGTGCTGCAGGCCACTGG
CCACTACATCCTGGCCAACTGCCCAGTGGGGCAGAGTCTCACCGTTGCGGCCACATTGGA
CGGCACCCGGCATCAATGCACCACGGTTTTCGAACACCAGGTAACAGAGAAGTTCACTAG
AGAACGCAGTAAGGGCCACCACCTGTCCGACAAGACCAAGAAATGCACTAGATTCTCCAC
CACCCCAAAAAAGTCCGCCCTTTACCTCGTTGATGTGTATGACGCTCTGCCGATTTCTGT
AGAGATTAACACCGTCGTAACATGCAACGACAGCCAGTGCACAGTGAGGGTGCCACCCGG
TACCACAGTGAAATTCGACAAAAAATGCAAGAGCGCTGCCTCGGCGACCGTTACTTTCAC
CAGCGACTCCCAGACGTTTACGTGCGAGGAGCCGGTTCTGACGGCTGCTAGTATCACCCA
GGGCAAGCCACACCTCAGATCGGCAATGCTGCCTAGCGGAGGCAAGGAAGTGAAAGCCAG
GATCCCGTTCCCGTTCCCGCCGGAAACAGCAACTTGCAGAGTGAGTGTCGCCCCACTGCC
ATCGATCACCTACGAGGAAAGCGATGTCCTGTTGGCTGGCACTGCGAAATACCCTGTGCT
GCTAACCACACGGAATCTTGGTTTCCACAGCAACGCCACATCCGAATGGATCCAGGGTAA
GTACCTGCGCCGCATCCCGGTTACGCCTCAAGGGATCGAGCTAACGTGGGGAAACAACGC
GCCGATGCACTTTTGGTCATCCGTCAGGTACGCTTCCGGGGACGCTGACGCGTACCCCTG
GGAACTTCTGGTGCACCACACCCAGCACCATCCAGAGTACGCGTGGGCGTTTGTAGGAGT
TGCATGCGGCCTGCTGGCTACCGCAGTGTGCATGTTCGCGTGCGCATGCAACAGGGTGCG
GTACTCTCTGGTTGCCAACACGTTCAACCCGAACCCACCACCACTGACCGCACTGACTGC
AGCACTGTGCTGCATACCTGGGGCTCGTGCGGACCAACCCTACTTGGACATCATTGCCTA
CTTGTGGACCAACAGCAAAGTGGCCTTCGGGCTACAATTCGCGGCGCCCGTGGCCTGTGT
GCTCATCGTTACATACGCCCTTAGGCACTGCAGATTGTGCTGCAAGTCTTTTTTAGGGGT
AAGAGGGTGGTCAGCTCTGCTGGTCATCCTTGCGTATGTACAGAGCTGCAAGAGCTACGA
ACACACCGTGGTGGTCCCAATGGATCCAAGAGCCCCGTCGTACGAAGCAGTGATAAACCG
GAATGGGTATGACCCATTGAAGCTAACCATCTCAGTGAACTTCACCGTCATCTCACCAAC
TACGGCTCTGGAATACTGGACCTGTGCAGGCGTTCCTATCGTCGAGCCGCCCCACGTGGG
CTGCTGCACGTCGGTGTCCTGCCCCTCTGACCTCTCTACGCTGCATGCGTTTACTGGCAA
AGCTGTCTCCGACGTGCACTGCGATGTGCACACAAACGTGTACCCCTTGTTGTGGGGTGC
GGCCCATTGCTTCTGCTCCACCGAGAACACACAGGTCAGCGCGGTGGCAGCCACCGTTTC
TGAGTTCTGTGCCCAGGACTCAGAGCGTGCCGAGGCGTTCAGCGTTCACAGTAGCTCAGT
CACCGCGGAGGTCTTGGTGACGCTTGGTGAAGTGGTGACGGCAGTCCACGTTTACGTGGA
CGGGGTAACATCAGCCAGGGGCACTGACCTCAAGATCGTGGCCGGACCAATAACAACTGA
CTACTCCCCATTCGATCGTAAAGTGGTCCGCATCGGCGAAGAGGTCTATAACTATGACTG
GCCTCCTTACGGGGCCGGTCGACCAGGCACATTCGGAGACATTCAAGCTAGGTCAACCAA
CTACGTCAAACCCAACGATCTGTATGGGGACATCGGAATCGAAGTACTGCAGCCGACTAA
CGATCACGTACACGTGGCTTACACGTACACGACCTCCGGGTTACTGCGTTGGCTGCAGGA
CGCTCCGAAACCACTCAGTGTCACAGCACCGCACGGTTGTAAGATCAGTGCCAATCCGCT
CCTGGCCCTCGACTGTGGGGTTGGCGCCGTCCCCATGTCCATCAACATTCCGGACGCGAA
GTTCACCCGCAAACTAAAGGACCCGAAACCATCGGCCCTGAAATGCGTGGTGGACAGTTG
CGAGTACGGGGTGGACTACGGGGGCGCCGCCACGATCACCTACGAGGGTCACGAGGCCGG
CAAGTGCGGGATTCATTCCCTGACACCAGGAGTTCCCCTGAGAACATCGGTGGTTGAAGT
GGTTGCTGGCGCTAATACCGTCAAAACGACCTTCTCCTCACCCACGCCCGAGGTTGCACT
CGAGGTAGAGATCTGTTCGGCAATAGTGAAGTGCGCTGGTGAGTGCACCCCACCGAAGGA
ACACGTGGTCGCAGCCAGGCCTCGCCATGGCAGCGACTCTGGAGGCTACATCTCCGGGCC
CGCAATGCGTTGGGCCGGTGGGATTGTAGGAGCCCTAGTGGCCCTGTTCCTTGTCTTTGC
CGTCACCTACTGCGTGGTGAAGAAGTGC
>SCO07-4638_MH708650_2007_United Kingdom_SAV5
AGACTGCGTTTCCAGGGTTCGAAGTGGTGGCCAGCAATAGGTCGTCCAACGACCATGCCG
CCGCCAGAGCTTTCTCCCACTTGGCTACCAAGTGGATTGAGCGCGACATCGATGGCCGTC
AGGTCATCGTTGCCGATATAGGGAGCGCACCAGCGAGAAGAATCGGGGCACCCGATAATG
TCACATACCACAGTGTGTGTCCTCGCAAATGCGCTGAAGACCCTGAGAGGCTGGCTTCTT
ACGCCAGGAAACTCGTCAGGGCTGTGGAGAGAGGAGATGGACACCTCGTCAATGATAGAA
TCACTGACTTGAAGGATGTCCTGGAGAACCCGGACACGTCACTGGAAACCACCAGTATCT
GCCTGAACGACGACGTGAGTTGTAAAGTAAAGGCCGATATCGCAGTGTACCAGGACGTGT
ACGCAGTTGATGCTCCGTCTACCATTTACGCGCAAGCCGACAAAGGTACGCGAGTGGTAT
ACTGGATCGGGTTCGAGCCGTTCGTGTTCCACACGGACGCTATGGCGGGCAGCTTCCCGC
TATATGACGCCAACTGGAGCGACTCGGCGGTGCTGGCAGCTAAAAACCTGCCACTGTGCT
ACTCAGGGTTGTCGGAGGATTCCATCAAATGGAGATTCCGTTTCCGTGACAGGCCACTGG
TACCGTCTGGAGAAATCCATTACTCGGTGGGTAGCACCCACTACGTTGAGGACCGAGACA
AGCTGAAAAGCTGGCACCTGCCTTCTACCTTCCACTTCGTGGCACCCAACAAGTATACAT
GCCGTTGCGATACGGTAGTAAGCTGTGGCGGCTACGTCGTAAAGAAGATCACGATCTGCG
AGGGCATCGTCGGTATCCCCGCGAAGGAGGAACTGGCCACCTCGTATCACCGTGATGGAG
TGGTGGTGACCAAGTTCTCTGATACGATCAACCACGAACAGGTATCATTCCCAGTGGTGA
CCTACATCCCTGCCGTCATCTGCGACCAGATGACCGCCATGACGGCTAATCCCGTCAAAT
ATCCGGATGCCGTCAAACTGCTGGTAGGACTCAACCAGAGGATCGTGGTCAATGGGACCA
CCGTCCGTAACGTCAACTCCATGGACAACTCGCTGATTCCCGTATTCGCTCGCGCATTGT
GCAGCTGGGCAGACGAAGTTCGGCGGGACATGGAGGACGAACAAGACATGTACGGTATCA
CGTCCGTTACCACATGGATCTGCATCTGCAGAGCGTACGACAAACGCCAGCAGCATACCT
TTTATCGTAGGCCTAAGCAGTCCTCGGGCATATACGTGCCTGCCAAGTTCACAGGGTCGT
TGAGAGCCTCCCTCTCAGCCACCTACCTTAACCTGCCTCTGAAGCAACTGTTGCTTAATA
CGCTCAAACGCGCGATTAAACCTATGGATCAGGCTATCGCAGATGAGACAGAAGCACTTG
CGCATGACGCAGCTGAGGTGCACGAGTTGACAGAGGAAGAGGGCAGGCAACAGGCCGCCA
ACCCTAGTTACATCGCAGACGTGCTGAGCCAAGACGACGAC---GAGGAAGCCAGCGACG
GAATGTCTGATGTGGACCTCGGCGAAGAAGATGGGGCGGGTGCCACCATCATTGACTGTC
AAAGAGGCACCGTGAAAGTGGTCACGGCGTTCGGTGACAACATGATGGGGGAATACCTAG
TACTGTCCCCGGTGACCGTGTTGCGCACCAGGAAACTGGCCATTTTGCTCGGACCACTCG
CGGAAGAAGTGATGCAGTATGTCCACAAGGGCCGGACCGGACGTTACGCCATCGAGAAGA
ATAACTTGAAGGTACTCATCCCTACGGGGGTGTCCCTCAAGACAGATAACTTCCAGGCCC
TTGCCGAAAGTGCTACCTTGACCTACAACGACTACCTGTTCACATGCCGCACGCTCGATC
AGCTGGCAACAAGAGGACCAGCAAAAAACACTGACGAAGTYTACTACAAGCTTGTTGACG
CCGCTAA-----------------------------------------------------
------------------------------------------------------------
------------------------------------------------------------
------------------------------------------------------------
-----------------------------------------CGGTGCGTGTTGGAGAGAC
GCGGCTTGAAAATAGCCGCACGTACGGTTGACTCGCTGCTCTACGGTGCATACCGAGGAG
CGGTCAGTACGCTGTACGTTGACGAGGCTTACGCCTGTCACTCGGGCACTCTGCTCGCCT
TGATCGCTGCGGTAAGACCGACGGGAAAGGTGGTGCTTTGTGGTGACCCTAAACAAGTCG
GATGTGTGAACCAGCTCCAAATGCGGATGCATTATAACCACGAGATTAGTGACCGCGTTT
TGCGGAAGAACATCTCCCGCCGTTGCACTCACACGCTCACGGCCATCGTTTCAAACCTCA
ACTACGAAGGTAGAATGAAGACCACGAACCCGTGCAAAAAACCGGTACTAATTGACACTA
CCGGATCCACCAAGCCTGACAAGGAAGCGTTGGTGCTGACGTGCTTCCGCGGGTGGGTTA
AAGATCTAAAAATTCTCTACCCTCACAATGAGCTCATGACTGCGGCTGCCTCGCAGGGTC
TGACCCGCGAAAAGGTGTACGCCGTTCGCTGTCGTGTTACGACGAACCCACTCTATGAGC
CGACCTCTGAGCACATTACTGTCCTTTTGACGCGCACCAACGACGAACTGGTATGGAAGA
CATTGCCGAACGACCCGCTGATCCCTATACTCTCCAAGCCACCGAAAGGAGACTACTCCG
CTACCATGGAGGATTGGGAGGATGAACACAACGGTATCCTGGCGGCCCTCAGAGAAGCGT
GTGTCCCACGGATGAACTTCGCGCATGGGAAGCGTAACACCTGTTGGGCAGTTACAAGCA
GCCGGGTGCTGCATGAGGCAGGCGTCCAGATAACGCCGGAGGACTACAACCGTATCTTTC
CGGCGTTCCGAGAGGACAAGCCGCATTCGGCTCTGGCAGCCTTGGATGCCGTCGCTACTC
TCGTGTGGGGCTTGGATACTTCCTCGGGCATTCTGAGTGGAAAAGGCAGCTTCATGCGGC
TGGAGAACAGCCACTGGAGCAACTCCAACAGAGGGTATGAGTACGGCCTCAACCTGGACG
CACTGGAAGGCTACGAGATTGCCAATCCACGCATGATTAAAGCGCTTAAACAACGGCGCG
GGCGCGAGTGTTACGACATCGAAACGGGGAAGTTGGTGCCTATGGACCCTGCCAGGGTCC
AAGTGCCGATTAACCGAATCGTGCCCCACGTGTTGGTGGACACTTCTGCAGCGGCCAATC
CAGGCTTCCTGGAAAACAGACTTACAGTTGACAGGTGGGACCAAGTGCACAGCTTCAAGA
CAAGAGCAGCAGTCAAGTTCGCAGAGCTGACGAAGCGTGTCTCATATAACTCGGTCCTTG
ACCTTGGAGCCGCCCCGGGAGGCGTGACTGACTACTGCGTGAAAAAAGGAAAAACCGTCA
CGTGCGTCTCCGAGCAGTGGGATACTAAGCCGAGAGGCGCTGTGGTCGTTACGGCAGATA
TTAACGGCCCACTTAACAACCTAGGCATCTTCGACCTGGTGTTTTGTGATGCAGCCGGAC
CACGACGCTATCACCACTACGCGCAGTGCGAAGACCACGCCGTGCTGTTCACATCAGCAT
GCAAACATGGGGTGGAGCGCACAGCCAAGGGCGGAGTCTTCATTGTGAAGGCGTATGGGA
TGGCGGACCGCCGAACAGAGAGGGCAGTGGAATGTACAGCGAGGTACTTCAAGTCTGTCT
CGGTCGAAAAACCCGTCTCCTCCCGTATAACCAACGTGGAAGTTTTCTTCAAGTTCTCTG
GCAGATGTCGCCCACACGCACGTTCCATCGCACACTTGGGCCCTCAACTGACCGACATTT
ACGCCCGTACGAGGAAGGCGTATAAAATGCTGGCGAGAGGTAGTGTTGCTGACAAGGTGA
AGGTGGCAGAGATACTTAACTCAATGGTAGGAGCCGCACCGGGGTACAGAGTCCTCAACA
GGAACATCATCACTGCCGAAGAGGAAGTCCTGGTTAATGCCGCCAACAGTAACGGCAGAC
CCGGTGACGGTGTGTGTGGTGCGCTCTATGGCGCGTTTGGGGACGCATTCCCCAACGGTG
CGATCGGTGCGGGAAACGCGGTCCTGGTTCGAGGACTCGAGGCTACCATCATACACGCAG
CTGGGGCTGACTTCAGAGAGGTTGACGAGGAAACCGGCGCGCGGCAGCTAAGAGCAGCAT
ACCGCGCGGCGGCTAACCTAGTCACGGCCAACGGCATCACCAGCGCCGCCATCCCCTTGC
TGAGTACACACATCTTCTCCAATGGTCGGAACAGGCTGGAACAGTCGTTTGGTGCATTGG
TGGAGGCGTTCGACACGACAGAGTGCGACGTCACCATCTACTGCCTGGCCAACAACATGG
CTGCGAGGATCCAGCAACTGATTGACGACCACGCTCGCGAAGAGTTTGACGAGGAAGTGG
TTGTGGAAGAGGAAGAGGAACATGAAGCCGACGCAACGAGTGACACGGAGACGCTGTCCA
GCTTCGGCGACGAAACGGTATGGGTGCCTAAACACAGCACTCTGGCTGGAAGGCCAGGGT
ACAGCGCCTCTTACGGCGACCGTAGATCCCTTTTTGTCGGCACAAAGTTCCACCGTGCTG
CGGTCGCTATGTCGTCGATCGAGGCGGCTTGGCCTAAGACCAAAGAAGCCAACGCCAAAC
TCATTGAGTACATACGTGGGCAACACCTCGTTGACGTCCTAAAGAGCTGCCCGGTCGACG
ACATACCCGTGGGCAGACCGCCTTCTAGCCTGCCCTGTGGCTGCATCTACGCCATGACCC
CGGAACGGGTCACAGTGCTGAAGCAAAGACCGCAGGAAGGTTTCGTGGTATGCAGCGCAT
TTAAACTGCCTCTCACCAACATCCAGGACGTCACCAAGGTGGAGTGCACGGTGAGAGCAC
CCGCAGAGGAACCTAGACCGGTGCGCTATCTGCAGGAGAGGCGCCCAGTGCAGGCCGCCG
TGAGGCAGCCTAGGCCGGTAGCCGTGGCTGCCAGCGTCGCCGCGAGTCATACAGCCAGTA
GGACTAGCACTGCCTCGAGCCGCCGCACTCCTGCGCCGGGTTCGGTGCAGGTGCGTTTAC
TGCCGCCGAGAGATGGTACGGAATCACGCAGTTCTCGCACGGGCTCGCAGTCCAGCGTCA
CTTCATCAGCGGGATCCGTACTGCCGGCGCCCCGAAGGGCGCCAGTTGTGCCGGCGACAT
CGTCGACGGGCAGCGTCCATAGC---CGCAGTGTGCGTAGCGCCCCTGCTATTTTGAGGG
CCGCCAGCGCGGGTGCCAGAAGTGTGCGCGGCGCCCAACCCGGCCCCGCCGGGCACAGA-
-----------------------GCGGGCGCTTTCAGCGTCGCTGGCTCGGTGAGACAGC
CCAGCGGGCCGCCTAGTAGCGTGAGCACGCCCGCCGCGACCAGAGGGCTGACACGGGACC
AGTTTGACGTCGTAAGAGCTAGGGCCCGTAGGAACTTGGAACCGGAGGGGTCGGAGCACG
GCAGCCAAGCCAGCTTCCGCTCCGGCTCGCTGACGGT---------------GGGGAGCT
CTGCTAGTAGCTACAGCCAACGTTCCGACGATCAGGACACGGGCACCGAACCCTCAAGCC
GCGGCGCTGCCGTGAGAACACGGCGCAGAGGGCAACGGGACGGTCTCGGAGGGTACATAT
TCTCTTCTGACCAAGGCACAGCTCATCTCAGCCAGCACAACACCCAGACAAACAACACAA
CGGAAGTGTTGATGAGAACGTCAGTACTGCCGAGTAACGATCACGGCACACCAGATCTGC
CTGCAGAAATGAGGAAGAGATTGGCGTACCAGATGCGCCCCACTCAAAAGAACAAGAGTC
GCTACCTGTCCGCGAAGGTCCATAACATGAAACACAAGATTGTTCGATGTTTGCAGCGAG
GTGCTGGGCACTACCTGAGAGAGCAGCACGCTCTGCCGCTGTGGAAAAACACCTTTCCTA
AGCCCAGGTACTCCGACGCTTGCGTGGTGAAGTTCGAGAGCGTCAACACAGCAATCGTTG
CAGCCAACATGTTCATAGGGTGCAACTACCCCACCTTAAGCTCGTTCGGTATCACGGATA
AGTACGATGCTTACCTGGACATGGTAGACGGGCTCAATTGCAATCTCGACACCGTGACGT
TCGATCCTGCTAAGGTGCGTTCCCTGCCGAAGAAATCAGAGTACAACCAGCCGCTCATAC
AGTCCCAAGTGCCCGGACCTATGACATCCACTCTGCAAAGCATCCTCATGGCCGCCACTA
AGCGCAACTGCAACGTCACGCAGATGAGAGAGCTCCCGACCTTGGATTCAGCGGCAATGA
ACGTGGAGGCTTTTAAAAATTTCGCCTGCAAGGACACCGACCTGTGGACTGAGTTTGCGG
AAAAACCCGTAAGGCTGTCGCCCGGCCAAATCGAAGAGTATGTCTTTCACCTACAAGGGG
CCAAGGCCAATGTGATGCACAGCAGAGTCGAAGCCGTATGCCCTGACCTTTCGGAAGTGG
CTATGGACAGGTTCACACTGGACATGAAACGCGACGTCAAAGTGACGCCAGGCACGAAAC
ACGTAGAGGAGAGACCTAAGGTCCAAGTGATTCAAGCGGCCGACCCCATGGCCACCGCGT
ACTTGTGCGCCATCCACAGGGAGCTGGTCCGAAGGCTGAAGGCCGTCCTAAAACCGTCCA
TACACGTGTTGTTCGACATGAGTTCCGAGGACTTTGATGCTATCGTGGGCCACGGGATGA
AGTTGGGTGACAAGGTGCTGGAAACGGACATTTCCTCATTCGACAAGAGCCAGGACCAGG
CCATGGCGGTTACGGCGCTGATGCTGCTGGAAGACTTGGGAGTAGAAGAAGACCTCTTGA
CCCTAATTGAGGCGTCCTTCGGCGACATCACTTCTGTCCACCTGCCTACAGGCACCAGAT
TCCAGTTTGGATCGATGATGAAGTCTGGACTTTTCCTGACGTTGTTCGTGAACACACTGC
TTAACATCACCATAGCTGCCCGAGTTTTACGGGAGCAGTTGGCCGGCACCAGATGTGCCG
CGTTTATCGGTGACGACAACGTAATAACCGGAGTAGTGTCCGACGACATGATGGTGGCCA
GGTGCGCATCCTGGCTGAACATGGAGGTGAAGATCATGGACATGGAAATCGGCAACATGA
GTCCTTATTTTTGTGGCGGCTTCCTGTTACTCGACACGGTAACAGGCACTGTAAGCCGAG
TGTCGGACCCTGTAAAACGCCTGATGAAGATGGGAAAACCGGCCCTGAACGATCCAGAAA
CGGACGTGGACAGATGCCGCGCACTGCGCGAAGAAGTGGAAAGCTGGTACAGAGTGGGGA
TTCAGTGGCCACTGCAGGTGGCTGCCGCCACACGCTACGGCGTGAACCATTTGCCGTTGG
CCACAATGGCGATGGCCACGCTCGCCCAGGACTTGAGATCGTACTTGGGCGCGCGAGGGG
AGTACGTATCCCTCTACGTCTAACCTTAATATTTTCTGCATCATACTTTCAACCAACCAT
GTTTCCCATGCAATTCACCAACTCAGCCTATCGCCAGATGGAGCCCATGTTCGCACCGGG
TTCCCGAGGACAAGTACAGCCGTACCGGCCGCGCACAAAGCGCCGCCAGGAGCCGCAAGT
CGGCAACGCCGCCATTACTGCCCTCGCGAACCAGATGAGTGCGCTCCAGTTGCAGGTAGC
TGGACTTGCCGGCCAGGCAAGGGTGGACCGCCGTGGACCAAGACGTGTTCAGAAAAACAA
GCAGAAGAAGAAGAACTCTTCCAACGGAGAAAAACCCAAAGAGAAGAAGAAGAAGCAAAA
ACAACAGGAGAAGAAGGGAGGCGGTGGTGAAAAAACCAAGAAGCCTAGGAACCGACCCGG
GAAGGAGGTAAGGATCTCCGTAAAGCGTGCCCGACAGAGCACCTTCCCCGTGTACCACGA
AGGTGCTATATCCGGCTACGCTGTGTTGATTGGCTCTCGCGTGTTCAAGCCAGCGCACGT
GAAGGGTAAGATCGACCACCCCGAACTGGCGGACATCAAGTTCCAGGTCGCCGAGGACAT
GGACCTCGAAGCAGCCGCGTACCCGAAGAGTATGCGAGATCAAGCGGCTGAACCAGCAAC
CATGATGGACGGAGTGTACAACTGGGAGTACGGCACTATCAGAGTGGAGGACAATGTCAT
AATCGACGCAAGCGGTAGAGGCAAGCCGGGTGACAGCGGCAGGGCCATCACCGACAACTC
AGGAAAGGTTGTTGGTATTGTCCTCGGAGGAGGACCCGATGGCAGGCGCACACGCCTCTC
CGTGATAGGTTTCGACAAGAAGATGAAGGCTAGAGAGATCGCCTACAGCGAGGCCATACC
TTGGACACGCGCTCCGGCCCTTCTGCTGCTGCCTATGGTCATCGCCTGCACCTACAATTC
TAACACCTTCGATTGCTCCAAACCGTCCTGCCAGGACTGCTGCATTACTGCTGAACCAAA
GAAGGCCATGACCATGCTCAAGGACAACCTGAATGATCCGAACTACTGGGACCTACTCAT
TGCTGTCACCACCTGCGGCTCCGCTCGGAGAAAGAGGACTGTGTCTACGTCGCCTGCCGC
CGTTTACGACACGCAGATCCTCGCCGCCCATGCAGCTGCCTCCCCGTACAGGGCGTACTG
CCCCGATTGTGACGGAACAGCGTGTATCTCGCCGATAGCCATCGACGAGGTGGTGAGCAG
TGGCAGCGACCACGTCCTTCGCATACGGGTCGGCTCTCAATCGGGAGTGACCGCCAAAGG
CGGTGCGGCGGGTGAAACCTCTTTGCGATACCTGGGAAGGGACGGGAAGGTTCATGCCGC
GGATAACACGCGGCTCGTGGTGCGCACGACTGCAAAGTGCGACGTGCTGCAGGCTACTGG
CCACTACATCCTGGCCAACTGCCCAGTGGGGCAGAGCCTCACCGTTGCGGCCACACTGGA
CGGTACCCGGCATCAATGCACCACGGTTTTCGAACACCAAGTAACGGAGAAGTTCACCAG
AGAACGCAGCAAGGGCCACCATCTGTCCGACCTGACCAAGAAATGTACCAGATTTTCTAC
TACTCCAAAAAAGTCCGCCCTATACCTCGTTGACGTGTACGACGCTCTGCCGATTTCTGT
AGAGATTAGCACCGTCGTAACATGCAACGATAGCCAGTGCACAGTGAGGGTGCCACCCGG
CACCACAGTGAAATTCGACAAAAAATGCAAGAGCGCTGCCTCGGCGACCGTCACTTTCAC
CAGCGACTCCCAGACGTTTACGTGCGAGGAGCCGGTCCTAACGGCTGCCAGTATCACCCA
GGGCAAGCCACACCTCAGATCGGCAATGTTGCCTAGTGGAGGCAAGGAAGTGAAAGCAAG
GATTCCGTTCCCGTTCCCGCCGGAAACTGCAACTTGCAGAGTGAGTGTCGCCCCACTGCC
GTCGATCACCTACGAGGAAAGCGATGTCCTGCTGGCTGGTACCGCAAAATACCCTGTGCT
GCTAACCACACGGAACCTTGGGTTCCACAGCAATGCCACATCCGAATGGATCCAGGGTAA
GTACCTGCGCCGCATCCCGGTCACGCCCCAAGGGATCGAGCTAATGTGGGGAAACAACGA
GCCGATGCACTTTTGGTCATCCGTCAGGTACGCATCCGGGGACGCTGACGCGTACCCCTG
GGAACTTCTGGTACACCACATCAAGCACCACCCGGAGTACGCGTGGGCGTTTGTAGGAGT
TGCATGTGGCCTGCTGGCTATCGCAGCGTGCATGTTTGCGTGCGCATGCAACAGGGTGCG
GTATTCTCTGGTCGCCAACACGTTCAACCCGAACCCACCACCACTGACCTCACTGACTGC
AGCATTGTGCTGCATACCAGGGGCTCGCGCGGACCAACCCTACTTGGACATCATTGCCTA
CTTGTGGACTAACAGCAAAGTGGCCTTCGGGCTACAATTTGCAGCGCCCGTGGCCTGTGT
GCTCATCATTACATACGCCCTTAGGCACTGCAGATTGTGCTGCAAGTCTTTTTTAGGGGT
AAGAGGGTGGTCGGCTCTGCTGGTCATCCTTGCGTATGTACAGAGCTGCAAGAGCTACGA
ACACACCGTGGTGGTCCCAATGGATCCAAGAGCCCCGTCGTACGAAGCAGTGATAAACCG
GAATGGGTATGATCCATTGAAGCTGACCATCTCAGTGAATTTCACCGTCATCTCGCCAAC
TACGGCTCTGGAATACTGGACCTGTGCGGGAGTCCCTATCGTTGAGCCGCCCCATGTGGG
CTGCTGCACGTCGGTGTCCTGCCCCTCTGACCTCTCTACGCTGCACGCGTTTACTGGCAA
AGCTGTCTCCGATGTGCACTGCGATGTGCACACAAACGTGTACCCCTTGCTGTGGGGTGC
GGCTCACTGCTTCTGTTCCACCGAGAATACACAGGTCAGCGCTGTGGCAGCCACCGTTTC
TGAGTTCTGTGCCCAGGACTCGGAGCGTGCCGAAGCGTTCAGCGTTCACAGCAGCTCAGT
CACCGCCGAGGTCCTGGTGACGCTTGGTGATGTGGTGACGGCAGTCCACGTTTACGTGGA
CGGGGTAACATCAGCCAGGGGCACTGACCTCAAGATCGTGGCTGGCCCGATAACAACCGA
CTACTCCCCATTCGATCGCAAAGTAGTCCGCATCGGCGAAGAGGTCTATAACTATGACTG
GCCTCCTTACGGGGCCGGTCGACCTGGCACATTCGGAGACATTCAAGCTAGGTCAACCAA
CTATGTCAAACCCAACGATCTGTATGGGGACATCGGAATTGAAGTGCTGCAGCCGACTAA
CGATCACGTGCACGTGGCTTACACGTACACGACCTCTGGGCTATTGCGTTGGCTGCAGGA
CGCTCCGAAACCACTCAGTGTCACAGCACCGCACGGTTGTAAGATCAGTGCCAATCCGCT
CCTGGCCCTCGACTGTGGGGTTGGTGCCGTCCCCATGTCCATCAACATTCCGGACGCGAA
GTTCACCCGCAAATTAAAGGATCCGAAACCATCGGCCCTGAAATGCGTGGTGGACAGTTG
CGAGTACGGGGTGGACTACGGGGGCGCCGCCACGATCACCTACGAGGGCCACGAGGCCGG
GAAGTGCGGGATTCATTCCCTGACACCAGGAGTTCCCCTGAGAACATCGGTGGTTGAAGT
GGTTGCTGGCGCCAACACCGTCAAAACGACCTTCTCCTCACCCACGCCCGAGGTCGCACT
CGAGGTAGAGATCTGTTCGGCAATAGTGAAGTGCGCTGGTGAGTGCACTCCACCGAAGGA
ACATGTGGTCGCAGCCAGGCCTCGCCATGGCAGCGACTCTGGAGGCTACATCTCCGGGCC
CGCAATGCGCTGGGCCGGTGGGATTGTAGGGACCCTAGTGGTCCTGTTCCTTATCCTTGC
CGTCACCTACTGCGTGGTGAAGAAGTGC
>SCO07-192_MH708653_2007_Ireland_SAV5
AGACTGCGTTTCCAGGGTTCGAAGTGGTGGCCAGCAATAGGTCGTCCAACGACCATGCCG
CCGCCAGAGCTTTCTCCCACTTGGCTACCAAGTGGATTGAGCGCGACATCGATGGCCGTC
AGGTCATCGTTGCCGATATAGGGAGCGCACCAGCGAGAAGAATCGGGACACCCGATAATG
TCACATACCACAGTGTGTGTCCTCGCAAATGCGCTGAAGACCCTGAGAGGCTGGCTTCTT
ACGCCAGGAAACTCGTCAGGGCTGTGGAGAGAGGAGATGGACACCTCGTCAACGATAGAA
TCACTGACTTGAAGGATGTCCTGGAGAACCCGGACACGTCACTGGAAACCACCAGTATCT
GCCTGAACGACGACGTGAGTTGTAAAGTAAAGGCCGATATCGCAGTGTACCAGGACGTGT
ACGCAGTTGATGCTCCGTCTACCATTTACGCGCAAGCCGACAAAGGTACGCGAGTGGTAT
ACTGGATCGGGTTCGAGCCGTTCGTGTTCCACACGGACGCTATGGCGGGCAGCTTCCCGC
TATATGACGCCAACTGGAGCGACTCGGCGGTGCTGGCAGCTAAAAACCTGCCACTGTGCT
ACTCAGGGTTGTCGGAGGACTCCATCAAATGGAGGTTCCGTTTCCGTGACAGGCCACTGG
TACCGTCTGGAGAAATCCATTACTCGGTGGGTAGCACCCACTACGTTGAGGACCGAGATA
AGCTGAAAAGCTGGCACCTGCCTTCTACCTTCCACTTCGTGGCACCCAACAAGTATACAT
GCCGTTGCGATACGGTAGTAAGCTGTGGCGGCTACGTCGTAAAGAAGATCACGATCTGCG
AGGGCATCGTCGGTATCCCCGCGAAGGAGGAACTGGCCACCTCGTATCACCGTGATGGAG
TGGTGGTGACCAAGTTCTCTGATACGATCAACCACGAACAGGTATCATTCCCAGTGGTGA
CCTACATCCCTGCCGTCATCTGCGACCAGATGACCGCCATGACGGCTAATCCCGTCAAAT
ATCCGGATGCCGTCAAACTGCTGGTAGGACTCAACCAGAGGATCGTGGTCAATGGGACCA
CCGTCCGTAACGTCAACTCCATGGATAACTCGCTGATTCCCGTATTCGCTCGCGCATTGT
GCAGCTGGGCAGACGAAGTTCGGCGGGACATGGAGGACGAACAAGACATGTACGGTATCA
CGTCCGTCACCACATGGATCTGCATCTGCAGAGCGTACGACAAACGCCAGCAGCATACCT
TTTACCGTAGGCCTAAGCAGTCCTCGGGCATATACGTGCCTGCCAAGTTCACAGGGTCGT
TGAGAGCCTCCCTCTCAGCCACCTACCTTAACCTGCCTCTGAAGCAACTGTTGCTTAATA
CGCTCAAACGCGCGATTAAACCTATGGATCAGGCTATCGCAGATGAGACAGAAGCACTTG
CGCACGACGCAGCTGAGGTGCACGAGTTGACAGAGGAAGAGGGCAGGCAACAGGCCGCCA
ACCCTAGTTACATCGCAGACGTGCTGAGCCAAGACGACGAC---GAGGAAGCCAGCGACG
GAATGTCTGATGTGGACCTCGGTGAAGAAGACGGGGCGGGTGCCACCATCATTGATTGTC
AAAGAGGCACCGTGAAAGTGGTCGCGGCGTTCGGTGACAACATGATGGGGGAATACCTAG
TACTGTCCCCGGTGACCGTGTTGCGCACCAGGAAACTGGCCATTTTGCTCGGACCACTCG
CGGAAGAAGTGATGCAGTATGTCCACAAGGGCCGGACCGGACGTTACGCCATCGAGAAGA
ATAACTTGAAGGTACTCATCCCTACGGGGGTGTCCCTCAAGACAGATAACTTCCAGGCCC
TTGCCGAAAGTGCTACCTTGACCTACAACGACTACCTGTTCACATGCCGCACGCTCGATC
AGCTGGCAACAAGAGGACCAGCAAAAAACACTGACGAAGTCTACTACAAGCTTGTTGACG
CCGCTAAGGCGAGGGACGAATACGTTTACGAACTGTCCTCCAAGCAATGCGTCAAAAAGG
AAGATGCAACAGGCACAGTCCTCCAAGGGGACATATGCAATCCGCCTTACCACCAGTTTG
CCTACGAGGCGCTGCGTAAAAGGCCGGCTCACACACACGACGTCCACACGATTGGCATCT
ACGGGGTTCCGGGTGCAGGAAAAACCGCTATCATCACAACCGAAGTAACTACACGCGACT
TGGTCGCTAGTGGAAAAAAGGAGAACTGTGAAGACATCAAGCGGTGCGTGTTGGAGAGAC
GCGGCTTGAAAATAGCCGCACGTACGGTTGACTCGCTGCTCTACGGTGCATACCGAGGAG
CGGTCAGTACGCTGTACGTTGACGAGGCTTACGCCTGTCACTCGGGCACTCTGCTCGCCT
TGATCGCTGCGGTAAGACCGACGGGAAAGGTGGTGCTTTGTGGTGACCCTAAACAAGTCG
GATGTGTGAACCAGCTCCAAATGCGGATGCATTATAACCACGAGATTAGTGACCGCGTTT
TGCGGAAGAACATCTCCCGCCGTTGCACTCACACGCTCACGGCCATCGTTTCAAACCTCA
ACTACGAAGGTAGAATGAAGACTACGAACCCGTGCAAAAAACCGGTACTAATTGACACTA
CCGGATCCACCAAGCCTGATAAGGAAGCGTTGGTGATGACGTGCTTCCGCGGGTGGGTTA
AAGATCTAAAAATTCTCTACCCTCACAATGAGCTCATGACTGCGGCTGCCTCGCAGGGTC
TGACCCGCGAAAAGGTGTACGCCGTTCGCTGCCGTGTTACGACGAACCCACTCTATGAGC
CGACCTCTGAGCACATTACTGTCCTTTTGACGCGCACCAACGACGAACTGGTATGGAAGA
CATTGCCGAACGACCCGCTGATCCCTATACTCTCCAAGCCACCGAAAGGAGACTACTCCG
CTACCATGGAGGATTGGGAGGATGAACACAATGGTATCCTGGCGGCCCTCAGAGAAGCGT
GTGTCCCACGGATGAACTTCGCGCATGGGAAGCGTAACACCTGTTGGGCAGTTACAAGCA
GCCGGGTGCTGCATGAGGCAGGCGTCCAGATAACGCCGGAGGACTACAACCGTATCTTTC
CGGCGTTCCGAGAGGACAAGCCGCATTCGGCTCTGGCAGCCTTGGATGCCGTCGCTACTC
TCGTGTGGGGCTTGGATACTTCCTCGGGCATTCTGAGTGGAAAAGGCAGCTTCATGCGGC
TGGAGAACAGCCACTGGAGCAACTCCAACAGAGGGTATGAGTACGGCCTCAACCTGGACG
CACTGGAAGGCTACGAGATTGCCAATCCACGCATGATTAAAGCGCTTAAACAACGGCGCG
GGCGCGAGTGTTACGACATCGAAACGGGGAAGTTGGTGCCTATGGACCCTGCCAGGGTCC
AAGTGCCGATTAACCGAATCGTGCCCCACGTGTTGGTGGACACTTCTGCAGCGGCCAATC
CAGGCTTCCTGGAAAACAGACTTACAGTTGACAGATGGGACCAAGTGCACAGCTTCAAGA
CAAGAGCAGCAGTCAAGTTCGCAGAGCTGACGAAGCGTGTCTCATACAACTCGGTCCTTG
ACCTTGGAGCCGCCCCGGGAGGCGTGACTGACTACTGCGTGAAGAAGGGAAAAACCGTCA
CGTGCGTCTCCGAGCAGTGGGATACTAAGCCGAGAGGCGCTGTGGTCGTTACGGCAGATA
TTAACGGCCCACTTAACAACCTAGGCATCTTCGACCTGGTGTTTTGTGATGCAGCCGGAC
CACGACGCTATCACCACTACGCGCAGTGCGAAGACCACGCCGTGCTGTTCACATCAGCAT
GTAAACATGGGGTGGAGCGCACAGCCAAGGGCGGAGTCTTCATTGTGAAGGCGTATGGGA
TGGCGGACCGCCGAACAGAGAGGGCAGTGGAATGTACAGCGAGGTACTTCAAGTCTGTCT
CGGTCGAAAAACCCGTCTCCTCCCGTATAACCAACGTGGAAGTTTTCTTCAAGTTCTCTG
GCAGATGTCGCCCACACGCACGTTCCATCGCACACTTGGGCCCTCAACTGACCGACATTT
ACGCCCGTACGAGGAAGGCGTATAAAATGCTGGCGAGAGGTAGTGTTGCTGACAAGGTGA
AGGTGGCAGAGATACTTAACTCAATGGTAGGAGCCGCACCGGGGTACAGAGTCCTCAACA
GGAACATCATCACTGCCGAAGAGGAAGTCCTGGTCAATGCCGCCAACAGTAACGGCAGAC
CCGGTGACGGTGTGTGTGGTGCGCTCTATGGCGCGTTTGGGGACGCATTCCCCAACGGTG
CAATCGGTGCGGGAAACGCGGTCCTGGTTCGAGGACTCGAGGCTACCATCATACACGCAG
CTGGGGCTGACTTCAGAGAGGTTGACGAGGAAACCGGCGCGCGGCAGCTAAGAGCAGCAT
ACCGCGCGGCGGCTAACCTAGTCACGGCCAACGGCATCACTAGCGCCGCCATCCCCTTGC
TGAGTACACACATCTTCTCCAATGGTCGGAACAGGCTGGAACAGTCGTTTGGTGCATTGG
TGGAGGCGTTCGACACGACAGAGTGCGACGTCACCATCTACTGCCTGGCCAACAACATGG
CTGCGAGGATCCAGCAACTGATTGACGACCACGCTCGCGAAGAGTTTGACGAGGAAGTGG
TTGTGGAAGAGGAAGAGGAACATGAAGTCGATGCAACGAGTGACACGGAGACGCTGTCCA
GCTTCGGCGACGAAACGGTATGGGTGCCTAAACACAGCACTCTGGCTGGAAGGCCAGGGT
TCAGCGCCTCTTACGGCGACCGCAGATCCCTTTTTGTCGGCACAAAGTTCCACCGTGCAG
CGGTCGCTATGTCGTCAATCGAGGCGGCTTGGCCTAAGACCAAAGAAGCCAACGCCAAAC
TCATTGAGTACATACGTGGGCAACACCTCGTTGATGTCCTAAAGAGCTGCCCGGTCGACG
ACATACCCGTAGGCAGACCGCCTTCTAGCCTGCCCTGTGGCTGCATCTATGCCATGACCC
CGGAACGGGTCACAGTGCTGAAGCAAAGACCGCAGGAAGGTTTCGTGGTATGCAGCGCAT
TTAAACTGCCTCTCACCAACATCCAGGACGTCACCAAGGTGGAGTGCACGGTGAGAGCAC
CCGCAGAGGAACCTAGACCGGTGCGCTATCTGCAGGAGAGGCGCCCAGTGCAGGCCGCCG
TGAGGCAGCCTAGGCCGGTAGCCGTGGCTGCCAGCGTCGCCGCGAGTCATACAGCCAGTA
GGACTAGCACTGCCTCGAGCCGCCGCACTCCTGCGCCGGGTTCGGTGCAGGTGCGTTTAC
TGCCGCCGAGGGATGGCACGGAATCACGCAGTTCTCGCACGGGCTCGCAGTCCAGCGTCA
CTTCATCAGCGGGATCCGTACTGCCGGCGCCCCGAAGGGCGCCAGTTGTGCCGGCGACAT
CGTCGACGGGCAGCGTCCATAGC---CGCAGTGTGCGTAGCGCCCCTGCTATTTTGAGGG
CCGCCAGCGCGGGTGCCAGAAGCGTGCGCAGCGCCCAACCCGGCCCCGCCGGGCACAGA-
-----------------------GCGGGCGCCTTCAGCGTCGCTGGCTCGGTGAGACAGC
CCAGCGGGCCGCCTAGTAGCGTGAGCACGCCCGCCGCGACCAGAGGGCTGACACGGGACC
AGTTTGACGTCGTAAGAGCTAGGGCCCGTAGGAACTTGGAACCGGAGGGGTCGGAGCACG
GCAGCCAAGCCAGCTTCCGCTCCGGCTCGCTGACGGT---------------GGGGAGCT
CTGCTAGTAGCTACAGCCAACGTTCCGACGATCAGGACACGGGCACCGAACCCTCAAGCC
GCGGCGCTGCCGTGAGAACACGGCGCAGAGGGCAACGGGACGGTCTCGGAGGGTACATAT
TCTCTTCTGACCAGGGCACAGCTCATCTCAGCCAGCACAACACCCAGACAAACAACACAA
CGGAAGTGTTGATGAGAACGTCAGTACTGCCGAGTAACGATCACGGCACACCAGATCTGC
CTGCAGAAATGAGGAAGAGATTGGCGTACCAGATGCGCCCCACTCAAAAGAACAAGAGTC
GCTACCTGTCCGCGAAGGTCCATAACATGAAACACAAGATTGTTCGATGTTTGCAGCGAG
GTGCTGGGCACTACCTGAGAGAGCAGCACGCTCTGCCGCTGTGGAAAAACACCTTTCCTA
AGCCCAGGTACTCCGACGCTTGCGTGGTGAAGTTCGAGAGCGTCAACACAGCAATCGTTG
CAGCCAACATGTTCATAGGGTGCAACTACCCCACCTTAAGCTCGTTCGGTATCACGGATA
AGTACGATGCTTACCTGGACATGGTAGATGGGCTCAATTGCAATCTCGACACCGTGACGT
TCGATCCTGCTAAGGTGCGTTCCCTGCCGAAGAAATCAGAGTACAACCAGCCGCTCATAC
AGTCCCAAGTGCCCGGACCTATGACATCCACTCTGCAAAGCATCCTCATGGCCGCCACTA
AACGCAACTGCAACGTCACGCAGATGAGAGAGCTCCCGACCTTGGATTCAGCGGCAATGA
ACGTGGAGGCTTTTAAAAATTTCGCCTGCAAGGACACCGACCTGTGGACTGAGTTTGCGA
AAAAACCCGTAAGGCTGTCGCCCGGCCAAATCGAAGAGTATGTCTTTCATCTACAAGGGG
CCAAGGCCAATGTGATGCACAGCAGAGTCGAAGCCGTATGCCCTGACCTTTCGGAAGTGG
CTATGGACAGGTTCACACTGGACATGAAACGCGACGTCAAAGTGACGCCAGGCACGAAAC
ACGTAGAGGAGAGACCTAAGGTCCAAGTGATTCAAGCGGCCGACCCCATGGCCACCGCGT
ACTTGTGCGCCATCCACAGAGAACTGGTCCGGAGGCTGAAGGCCGTCCTAAAACCGTCCA
TACATGTGTTGTTCGACATGAGTTCCGAGGACTTTGATGCTATCGTGGGCCACGGGATGA
AGTTGGGTGACAAGGTGCTGGAAACGGACATCTCCTCATTCGACAAGAGCCAGGACCAGG
CCATGGCGGTTACGGCGCTGATGCTGCTGGAAGACTTGGGAGTAGAAGAAGACCTCCTGA
CCCTAATTGAGGCGTCCTTCGGCGACATCACTTCTGTCCACCTGCCTACAGGCACCAGAT
TCCAGTTTGGATCGATGATGAAGTCTGGACTTTTCCTGACGTTGTTCGTGAACACACTGC
TTAACATCACCATAGCTGCCCGAGTTTTACGGGAGCAGTTGGCCGGCACCAGATGTGCCG
CGTTTATCGGTGACGACAACGTAATCACCGGAGTAGTGTCCGACGACATGATGGTGGCCA
GGTGCGCATCCTGGCTGAACATGGAGGTGAAGATCATGGACATGGAAATCGGCAACATGA
GTCCTTATTTTTGTGGCGGCTTCCTGTTACTCGACACGGTAACAGGCACTGTAAGCCGAG
TGTCGGACCCTGTAAAACGCCTGATGAAGATGGGAAAACCGGCCCTGAACGATCCAGAAA
CGGACGTGGACAGATGCCGCGCACTGCGCGAAGAAGTGGAAAGCTGGTACAGAGTGGGGA
TTCAGTGGCCACTGCAGGTGGCTGCCGCCACACGCTACGGCGTGAACCATTTGCCGTTGG
CCACAATGGCGATGGCCACGCTCGCCCAGGACTTGAGATCGTACTTGGGCGCGCGAGGGG
AGTACGTATCCCTCTACGCCTAACCTTAATATTTTCTGCATCATACTTTCAACCAACCAT
GTTTCCCATGCAATTCACCAACTCAGCCTATCGCCAGATGGAGCCCATGTTCGCACCGGG
TTCCCGAGGACAAGTACAGCCGTACCGGCCGCGCACAAAGCGCCGCCAGGAGCCGCAAGT
CGGCAACGCCGCCATTACTGCCCTCGCGAACCAGATGAGTGCGCTCCAGTTGCAGGTAGC
TGGACTTGCCGGCCAGGCAAGGGTGGACCGCCGTGGACCAAGACGTGTTCAGAAAAACAA
GCAGAAGAAGAAAAACTCTTCCAACGGAGAAAAACCCAAAGAGAAGAAGAAGAAGCAAAA
ACAACAGGAGAAGAAGGGAGGCGGTGGTGAAAAAACTAAGAAGCCTAGGAACCGACCCGG
GAAGGAGGTAAGGATCTCCGTAAAGCGTGCCCGACAGAGCACCTTCCCCGTGTACCACGA
AGGTGCTATATCCGGCTACGCTGTGCTGATTGGCTCTCGTGTGTTCAAGCCAGCGCACGT
GAAGGGTAAGATCGACCACCCCGAACTGGCAGACATCAAGTTCCAGGTCGCCGAGGACAT
GGACCTCGAAGCAGCCGCGTACCCGAAGAGTATGCGAGATCAAGCGGCTGAACCAGCAAC
CATGATGGACGGAGTGTACAACTGGGAGTATGGCACTATCAGAGTGGAGGACAATGTCAT
AATCGACGCAAGCGGTAGAGGCAAGCCGGGTGACAGCGGCAGGGCCATCACCGACAACTC
AGGAAAGGTTGTTGGTATTGTCCTCGGAGGAGGACCCGATGGCAGGCGCACACGCCTCTC
CGTGATAGGTTTCGACAAGAAGATGAAGGCTAGAGAGATCGCCTATAGCGAGGCCATACC
TTGGACACGCGCTCCGGCCCTCCTGCTGCTGCCTATGGTCATTGCCTGCACCTACAATTC
TAACACCTTCGATTGCTCCAAACCGTCCTGCCAGGACTGCTGCATTACTGCTGAACCAAA
GAAGGCCATGACCATGCTCAAGGACAACCTGAACGATCCGAACTACTGGGACCTACTCAT
TGCTGTCACCACCTGCGGCTCCGCTCGGAGAAAGAGGACTGTGTCTACGTCGCCTGCCGC
CGTTTACGACACACAGATCCTCGCCGCCCATGCAGCTGCCTCCCCGTACAGGGCGTACTG
CCCCGATTGTGACGGAACAGCGTGTATCTCGCCGATAGCCATCGACGAGGTGGTGAGCAG
TGGCAGCGACCACGTCCTTCGCATACGGGTCGGCTCTCAATCGGGAGTGACCGCCAAAGG
CGGTGCGGCGGGTGAAACCTCTTTGCGATACCTGGGAAGGGACGGGAAGGTTCATGCCGC
GGATAACACGCGGCTCGTGGTGCGCACGACTGCAAAGTGCGACGTGCTGCAGGCTACTGG
CCACTACATCCTGGCCAACTGCCCGGTGGGGCAGAGCCTCACCGTTGCGGCCACACTGGA
CGGTACCCGGCATCAATGCACCACGGTTTTCGAACACCAAGTAACGGAGAAGTTCACCAG
AGAACGCAGCAAGGGCCACCATCTGTCCGACCTGACCAAGAAATGTACCAGATTTTCTAC
TACTCCAAAAAAGTCCGCCCTATACCTCGTTGATGTGTACGACGCTCTGCCGATTTCTGT
AGAGATTAGCACCGTCGTAACATGCAACGATAGCCAGTGCACAGTGAGGGTGCCACCCGG
CACCACAGTGAAATTCGACAAAAAATGCAAGAGCGCTGCCTCGGCGACCGTCACTTTCAC
CAGCGACTCCCAGACGTTTACGTGCGAGGAGCCGGTCCTAACGGCTGCCAGTATCACCCA
GGGCAAGCCACACCTCAGATCGGCAATGTTGCCTAGTGGAGGCAAGGAAGTGAAAGCAAG
GATCCCGTTCCCGTTCCCGCCGGAAACTGCAACTTGCAGAGTGAGTGTCGCCCCACTGCC
GTCAATCACCTACGAGGAAAGCGATGTCCTGCTGGCTGGTACCGCAAAATACCCTGTGCT
GCTAACCACACGGAACCTTGGGTTCCACAGCAATGCCACATCCGAATGGATCCAGGGTAA
GTACCTGCGCCGCATCCCGGTCACGCCTCAAGGGATCGAGCTAATGTGGGGAAACAACGA
GCCGATGCACTTTTGGTCATCCGTCAGGTACGCATCCGGGGACGCTGACGCGTACCCCTG
GGAACTTCTGGTACACCACACCAAGCACCACCCAGAGTACGCGTGGGCGTTTGTAGGAGT
TGCATGTGGCCTGCTGGCTATCGCAGCGTGCATGTTTGCGTGCGCATGCAACAGGGTGCG
GTATTCTCTGGTCGCTAACACGTTCAACCCGAACCCACCACCACTGACTTCACTGACCGC
AGCATTGTGCTGCATACCAGGGGCTCGCGCGGACCAACCCTACTTGGACATCATTGCCTA
CTTGTGGACTAACAGCAAAGTGGCCTTCGGGCTACAATTTGCGGCGCCCGTGGCCTGTGT
GCTCATCATTACATACGCCCTTAGGCACTGCAGATTGTGCTGCAAGTCTTTTTTAGGGGT
AAGAGGGTGGTCGGCTCTGCTGGTCATCCTTGCGTATGTACAGAGCTGCAAGAGCTACGA
ACACACCGTGGTGGTCCCAATGGATCCAAGAGCCCCGTCGTACGAAGCAGTGATAAACCG
GAATGGGTATGATCCATTGAAGCTGACCATCTCAGTGAATTTCACCGTCATCTCACCAAC
TACGGCTCTGGAATACTGGACCTGTGCGGGAGTCCCTATCGTCGAGCCGCCCCATGTGGG
CTGCTGCACGTCGGTGTCCTGCCCCTCTGACCTCTCTACGCTGCACGCGTTTACTGGCAA
AGCTGTCTCCGATGTGCACTGCGATGTGCACACAAACGTGTACCCCTTGCTGTGGGGTGC
GGCTCACTGCTTCTGTTCCACCGAGAATACACAGGTCAGCGCTGTGGCAGCCACCGTTTC
TGAGTTCTGTGCCCAGGACTCGGAGCGTGCCGAAGCGTTCAGCGTTCACAGCAGCTCAGT
CACCGCCGAGGTCCTGGTGACGCTTGGTGATGTGGTGACGGCAGTCCACGTTTACGTGGA
CGGGGTAACATCAGCCAGGGGCACTGACCTCAAGATCGTGGCTGGCCCGATAACAACCGA
CTACTCCCCATTCGATCGCAAAGTAGTCCGCATCGGCGAAGAGGTCTATAACTATGACTG
GCCTCCTTACGGGGCCGGTCGACCTGGCACATTCGGAGACATTCAAGCTAGGTCAACCAA
CTATGTCAAACCCAACGATCTGTATGGGGACATCGGAATTGAAGTACTGCAGCCGACTAA
CGATCACGTGCACGTGGCTTACACGTACACGACCTCTGGGCTATTGCGTTGGCTGCAGGA
CGCTCCGAAACCACTCAGTGTCACAGCACCGCACGGTTGCAAGATCAGTGCCAATCCGCT
CCTGGCCCTCGACTGTGGGGTTGGTGCCGTCCCCATGTCCATCAACATTCCGGACGCGAA
GTTCACCCGCAAATTAAAGGATCCGAAACCATCGGCCCTGAAATGCGTGGTGGACAGTTG
CGAGTACGGGGTGGACTACGGGGGCGCCGCCACGATCACCTACGAGGGCCACGAGGCCGG
GAAGTGCGGGATTCATTCCCTGACACCAGGAGTTCCCCTGAGAACATCGGTGGTTGAAGT
GGTTGCTGGCGCCAACACCGTCAAAACGACCTTCTCCTCACCCACGCCCGAGGTCGCACT
CGAGGTAGAGATCTGTTCGGCAATAGTGAAGTGCGCTGGTGAGTGCACTCCACCGAAGGA
ACATGTGGTCGCAGCCAGGCCTCGCCATGGCAGCGACTCTGGAGGCTACATCTCCGGGCC
CGCAATGCGCTGGGCCGGTGGGATTGTAGGGACCCTAGTGGTCCTGTTCCTTATCCTTGC
CGTCACCTACTGCGTGGTGAAGAAGTGC
>SCO10-684_MH341514_2010_United Kingdom_SAV5
AGACTGCGTTTCCAGGGTTCGAAGTGGTGGCCAGCAATAGGTCGTCCAACGACCATGCCG
CCGCCAGAGCTTTCTCCCACTTGGCTACCAAGTGGATTGAGCGCGACATCGATGGCCGTC
AGGTCATCGTTGCCGATATAGGGAGCGCACCAGCGAGAAGAATCGGGGCACCCGATAATG
TCACATACCACAGTGTGTGTCCTCGCAAATGCGCTGAAGACCCTGAGAGGCTGGCTTCTT
ACGCCAGGAAACTCGTCAGGGCTGTGGAGAGAGGAGATGGACACCTCGTCAATGATAGAA
TCACTGACTTGAAGGATGTCCTGGAGAACCCGGACACGTCACTGGAAACCACCAGTATCT
GCCTGAACGACGACGTGAGTTGTAAAGTAAAGGCCGATATTGCAGTGTACCAGGACGTGT
ACGCAGTTGATGCTCCGTCTACCATTTACGCGCAAGCCGACAAAGGTACGCGAGTGGTAT
ACTGGATCGGGTTCGAGCCGTTCGTGTTCCACACGGACGCTATGGCGGGCAGCTTCCCGC
TATATGACGCCAACTGGAGCGACTCGGCGGTGCTGGCAGCTAAAAACCTGCCACTGTGCT
ACTCAGGGTTGTCGGAGGATTCCATCAAATGGAGATTCCGTTTCCGTGACAGGCCACTGG
TACCGTCTGGAGAAATCCATTACTCGGTGGGTAGCACCCACTACGTTGAGGACCGAGACA
AGCTGAAAAGCTGGCACCTGCCTTCTACCTTCCACTTCGTGGCACCCAACAAGTATACAT
GCCGTTGCGATACGGTAGTAAGCTGTGGCGGCTACGTCGTAAAGAAGATCACGATCTGCG
AGGGCATCGTCGGTATCCCCGCGAAGGAGGAACTGGCCACCTCGTATCACCGTGATGGAG
TGGTGGTGACCAAGTTCTCTGATACGATCAACCACGAACAGGTATCATTCCCAGTGGTGA
CCTACATCCCTGCCGTCATCTGCGACCAGATGACCGCCATGACGGCTAATCCCGTCAAAT
ATCCGGATGCCGTCAAACTGCTGGTAGGACTCAACCAGAGGATCGTGGTCAATGGGACCA
CCGTCCGTAACGTCAACTCCATGGACAACTCGCTGATTCCCGTATTCGCTCGCGCATTGT
GCAGCTGGGCAGACGAAGTTCGGCGGGACATGGAGGACGAACAAGACATGTACGGTATCA
CGTCCGTTACCACATGGATCTGCATCTGCAGAGCGTACGACAAACGCCAGCAGCATACCT
TTTATCGTAGGCCTAAGCAGTCCTCGGGCATATACGTGCCTGCCAAGTTCACAGGGTCGT
TGAGAGCCTCCCTCTCAGCCACCTACCTTAACCTGCCTCTGAAGCAACTGTTGCTTAATA
CGCTCAAACGCGCGATTAAACCTATGGATCAGGCTATCGCAGATGAGACAGAAGCACTTG
CGCATGACGCAGCTGAGGTGCACGAGTTGACAGAGGAAGAGGGCAGGCAACAGGCCGCCA
ACCCTAGTTACATCGCAGACGTGCTGAGCCAAGACGACGAC---GAGGAAGCCAGCGACG
GAATGTCTGATGTGGACCTCGGCGAAGAAGATGGGGCGGGTGCCACCATCATTGACTGTC
AAAGAGGCACCGTGAAAGTGGTCACGGCGTTCGGTGACAACATGATGGGGGAATACCTAG
TACTGTCCCCGGTGACCGTGTTGCGCACCAGGAAACTGGCCATTTTGCTCGGACCACTCG
CGGAAGAAGTGATGCAGTATGTCCACAAGGGCCGGACCGGACGTTACGCCATCGAGAAGA
ATAACTTGAAGGTACTCATCCCTACGGGGGTGTCCCTCAAGACAGATAACTTCCAGGCCC
TTGCCGAAAGTGCTACCTTGACCTACAACGACTACCTGTTCACATGCCGCACGCTCGATC
AGCTGGCAACAAGAGGACCAGCAAAAAACACTGACGAAGTCTACTACAAGCTTGTTGACG
CCGCTAAGGCGAGGGACGAATACGTTTACGAACTGTCCTCCAAGCAATGCGTCAAAAAAG
AAGATGCAACAGGCACAGTCCTCCAAGGGGACATATGCAATCCGCCTTATCACCAGTTTG
CCTACGAGGCGCTGCGTAAAAGGCCGGCTCACACACACGACGTCCACACGATTGGCATCT
ACGGGGTTCCGGGTGCAGGAAAAACCGCTATCATCACAACCGAAGTAACTACACGCGACT
TGGTCGCTAGTGGAAAAAAGGAGAACTGTGAAGACATCAAGCGGTGCGTGTTGGAGAGAC
GCGGCTTGAAAATAGCCGCACGTACGGTTGACTCGCTGCTCTACGGTGCATACCGAGGAG
CGGTCAGTACGCTGTACGTTGACGAGGCTTACGCCTGTCACTCGGGCACTCTGCTCGCCT
TGATCGCTGCGGTAAGACCGACGGGAAAGGTGGTGCTTTGTGGTGACCCTAAACAAGTCG
GATGTGTGAACCAGCTCCAAATGCGGATGCATTATAACCACGAGATTAGTGACCGCGTTT
TGCGGAAGAACATCTCCCGCCGTTGCACTCACACGCTCACGGCCATCGTTTCAAACCTCA
ACTACGAAGGTAGAATGAAGACTACGAACCCGTGCAAAAAACCGGTACTAATTGACACTA
CCGGATCCACCAAGCCTGACAAGGAAGCGTTGGTGCTGACGTGCTTCCGCGGGTGGGTTA
AAGATCTAAAAATTCTCTACCCTCACAATGAGCTCATGACTGCGGCTGCCTCGCAGGGTC
TGACCCGCGAAAAGGTGTACGCCGTTCGCTGTCGTGTTACGACGAACCCACTCTATGAGC
CGACCTCTGAGCACATTACTGTCCTTTTGACGCGCACCAACGACGAACTGGTATGGAAGA
CATTGCCGAACGACCCGCTGATCCCTATACTCTCCAAGCCACCGAAAGGAGACTACTCCG
CTACCATGGAGGATTGGGAGGATGAACACAACGGTATCCTGGCGGCCCTCAGAGAAGCGT
GTGTCCCACGGATGAACTTCGCGCATGGGAAGCGTAACACCTGTTGGGCAGTTACAAGCA
GCCGGGTGCTGCATGAGGCAGGCGTCCAGATAACGCCGGAGGACTACAACCGTATCTTTC
CGGCGTTCCGAGAGGACAAGCCGCATTCGGCTCTGGCAGCCTTGGATGCCGTCGCTACTC
TCGTGTGGGGCTTGGATACTTCCTCGGGCATTCTGAGTGGAAAAGGCAGCTTCATGCGGC
TGGAGAACAGCCACTGGAGCAACTCCAACAGAGGGTATGAGTACGGCCTCAACCTGGACG
CACTGGAAGGCTACGAGATTGCCAATCCACGCATGATTAAAGCGCTTAAACAACGGCGCG
GGCGCGAGTGTTACGACATCGAAACGGGGAAGTTGGTGCCTATGGACCCTGCCAGGGTCC
AAGTGCCGATTAACCGAATCGTGCCCCACGTGTTGGTGGACACTTCTGCAGCGGCCAATC
CAGGCTTCCTGGAAAACAGACTTACAGTTGACAGGTGGGACCAAGTGCACAGCTTCAAGA
CAAGAGCAGCAGTCAAGTTCGCAGAGCTGACGAAGCGTGTCTCATATAACTCGGTCCTTG
ACCTTGGAGCCGCCCCGGGAGGCGTGACTGACTACTGCGTGAAAAAAGGAAAAACCGTCA
CGTGCGTCTCCGAGCAGTGGGATACTAAGCCGAGAGGCGCTGTGGTCGTTACGGCAGATA
TTAACGGCCCACTTAACAACCTAGGCATCTTCGACCTGGTGTTTTGTGATGCAGCCGGAC
CACGACGCTATCACCACTACGCGCAGTGCGAAGACCACGCCGTGCTGTTCACATCAGCAT
GCAAACATGGGGTGGAGCGCACAGCCAGGGGCGGAGTCTTCATTGTGAAGGCGTATGGGA
TGGCGGACCGCCGAACAGAGAGGGCAGTGGAATGTACAGCGAGGTACTTCAAGTCTGTCT
CGGTCGAAAAACCCGTCTCCTCCCGTATAACCAACGTGGAAGTTTTCTTCAAGTTCTCTG
GCAGATGTCGCCCACACGCACGTTCCATCGCACACTTGGGCCCTCAACTGACCGACATTT
ACGCCCGTACGAGGAAGGCGTATAAAATGCTGGCGAGAGGTAGTGTTGCTGACAAGGTGA
AGGTGGCAGAGATACTTAACTCAATGGTAGGAGCCGCACCGGGGTACAGAGTCCTCAACA
GGAACATCATCACTGCCGAAGAGGAAGTCCTGGTTAATGCCGCCAACAGTAACGGCAGAC
CCGGTGACGGTGTGTGTGGTGCGCTCTATGGCGCGTTTGGGGACGCATTCCCCAACGGTG
CGATCGGTGCGGGAAACGCGGTCCTGGTTCGAGGACTCGAGGCTACCATCATACACGCAG
CTGGGGCTGACTTCAGAGAGGTTGACGAGGAAACCGGCGCGCGGCAGCTAAGAGCAGCAT
ACCGCGCGGCGGCTAACCTAGTCACGGCCAACGGCATCACCAGCGCCGCCATCCCCTTGC
TGAGTACACACATCTTCTCCAATGGTCGGAACAGGCTGGAACAGTCGTTTGGTGCATTGG
TGGAGGCGTTCGACACGACAGAGTGCGACGTCACCATCTACTGCCTGGCCAACAACATGG
CTGCGAGGATCCAGCAACTGATTGACGACCACGCTCGCGAAGAGTTTGACGAGGAAGTGG
TTGTGGAAGAGGAAGAGGAACATGAAGCCGACGCAACGAGTGACACGGAGACGCTGTCCA
GCTTCGGCGACGAAACGGTATGGGTGCCTAAACACAGCACTCTGGCTGGAAGGCCAGGGT
ACAGCGCCTCTTACGGCGACCGTAGATCCCTTTTTGTCGGCACAAAGTTCCACCGTGCTG
CGGTCGCTATGTCGTCGATCGAGGCGGCTTGGCCTAAGACCAAAGAAGCCAACGCCAAAC
TCATTGAGTACATACGTGGGCAACACCTCGTTGACGTCCTAAAGAGCTGCCCGGTCGACG
ACATACCCGTGGGCAGACCGCCTTCTAGCCTGCCCTGTGGCTGCATCTACGCCATGACCC
CGGAACGGGTCACAGTGCTGAAGCAAAGACCGCAGGAAGGTTTCGTGGTATGCAGCGCAT
TTAAACTGCCTCTCACCAACATCCAGGACGTCACCAAGGTGGAGTGCACGGTGAGAGCAC
CCGCAGAGGAACCTAGACCGGTGCGCTATCTGCAGGAGAGGCGCCCAGTGCAGGCCGCCG
TGAGGCAGCCTAGGCCGGTAGCCGTGGCTGCCAGCGTCGCCGCGAGTCATACAGCCAGTA
GGACTAGCACTGCCTCGAGCCGCCGCACTCCTGCGCCGGGTTCGGTGCAGGTGCGTTTAC
TGCCGCCGAGAGATGGTACGGAATCACGCAGTTCTCGCACGGGCTCGCAGTCCAGCGTCA
CTTCATCAGCGGGATCCGTACTGCCGGCGCCCCGAAGGGCGCCAGTTGTGCCGGCGACAT
CGTCGACGGGCAGCGTCCATAGC---CGCAGTGTGCGTAGCGCCCCTGCTATTTTGAGGG
CCGCCAGCGCGGGTGCCAGAAGTGTGCGCGGCGCCCAACCCGGCCCCGCCGGGCACAGA-
-----------------------GCGGGCGCTTTCAGCGTCGCTGGCTCGGTGAGACAGC
CCAGCGGGCCGCCTAGTAGCGTGAGCACGCCCGCCGCGACCAGAGGGCTGACACGGGACC
AGTTTGACGTCGTAAGAGCTAGGGCCCGTAGGAACTTGGAACCGGAGGGGTCGGAGCACG
GCAGCCAAGCCAGCTTCCGCTCCGGCTCGCTGACGGT---------------GGGGAGCT
CTGCTAGTAGCTACAGCCAACGTTCCGACGATCAGGACACGGGCACCGAACCCTCAAGCC
GCGGCGCTGCCGTGAGAACACGGCGCAGAGGGCAACGGGACGGTCTCGGAGGGTACATAT
TCTCTTCTGACCAAGGCACAGCTCATCTCAGCCAGCACAACACCCAGACAAACAACACAA
CGGAAGTGTTGATGAGAACGTCAGTACTGCCGAGTAACGATCACGGCACACCAGATCTGC
CTGCAGAAATGAGGAAGAGATTGGCGTACCAGATGCGCCCCACTCAAAAGAACAAGAGTC
GCTACCTGTCCGCGAAGGTCCATAACATGAAACACAAGATTGTTCGATGTTTGCAGCGAG
GTGCTGGGCACTACCTGAGAGAGCAGCACGCTCTGCCGCTGTGGAAAAACACCTTTCCTA
AGCCCAGGTACTCCGACGCTTGCGTGGTGAAGTTCGAGAGCGTCAACACAGCAATCGTTG
CAGCCAACATGTTCATAGGGTGCAACTACCCCACCTTAAGCTCGTTCGGTATCACGGATA
AGTACGATGCTTACCTGGACATGGTAGACGGGCTCAATTGCAATCTCGACACCGTGACGT
TCGATCCTGCTAAGGTGCGTTCCCTGCCGAAGAAATCAGAGTACAACCAGCCGCTCATAC
AGTCCCAAGTGCCCGGACCTATGACATCCACTCTGCAAAGCATCCTCATGGCCGCCACTA
AGCGCAACTGCAACGTCACGCAGATGAGAGAGCTCCCGACCTTGGATTCAGCGGCAATGA
ACGTGGAGGCTTTTAAAAATTTCGCCTGCAAGGACACCGACCTGTGGACTGAGTTTGCGG
AAAAACCCGTAAGGCTGTCGCCCGGCCAAATCGAAGAGTATGTCTTTCACCTACAAGGGG
CCAAGGCCAATGTGATGCACAGCAGAGTCGAAGCCGTATGCCCTGACCTTTCGGAAGTGG
CTATGGACAGGTTCACACTGGACATGAAACGCGACGTCAAAGTGACGCCAGGCACGAAAC
ACGTAGAGGAGAGACCTAAGGTCCAAGTGATTCAAGCGGCCGACCCCATGGCCACCGCGT
ACTTGTGCGCCATCCACAGGGAGCTGGTCCGAAGGCTGAAGGCCGTCCTAAAACCGTCCA
TACACGTGTTGTTCGACATGAGTTCCGAGGACTTTGATGCTATCGTGGGCCACGGGATGA
AGTTGGGTGACAAGGTGCTGGAAACGGACATTTCCTCATTCGACAAGAGCCAGGACCAGG
CCATGGCGGTTACGGCGCTGATGCTGCTGGAAGACTTGGGAGTAGAAGAAGACCTCTTGA
CCCTAATTGAGGCGTCCTTCGGCGACATCACTTCTGTCCACCTGCCTACAGGCACCAGAT
TCCAGTTTGGATCGATGATGAAGTCTGGACTTTTCCTGACGTTGTTCGTGAACACACTGC
TTAACATCACCATAGCTGCCCGAGTTTTACGGGAGCAGTTGGCCGGCACCAGATGTGCCG
CGTTTATCGGTGACGACAACGTAATAACCGGAGTAGTGTCCGACGACATGATGGTGGCCA
GGTGCGCATCCTGGCTGAACATGGAGGTGAAGATCATGGACATGGAAATCGGCAACATGA
GTCCTTATTTTTGTGGCGGCTTCCTGTTACTCGACACGGTAACAGGCACTGTAAGCCGAG
TGTCGGACCCTGTAAAACGCCTGATGAAGATGGGAAAACCGGCCCTGAACGATCCAGAAA
CGGACGTGGACAGATGCCGCGCACTGCGCGAAGAAGTGGAAAGCTGGTACAGAGTGGGGA
TTCAGTGGCCACTGCAGGTGGCTGCCGCCACACGCTACGGCGTGAACCATTTGCCGTTGG
CCACAATGGCGATGGCCACGCTCGCCCAGGACTTGAGATCGTACTTGGGCGCGCGAGGGG
AGTACGTATCCCTCTACGTCTAACCTTAATATTTTCTGCATCATACTTTCAACCAACCAT
GTTTCCCATGCAATTCACCAACTCAGCCTATCGCCAGATGGAGCCCATGTTCGCACCGGG
TTCCCGAGGACAAGTACAGCCGTACCGGCCGCGCACAAAGCGCCGCCAGGAGCCGCAAGT
CGGCAACGCCGCCATTACTGCCCTCGCGAACCAGATGAGTGCGCTCCAGTTGCAGGTAGC
TGGACTTGCCGGCCAGGCAAGGGTGGACCGCCGTGGACCAAGACGTGTTCAGAAAAACAA
GCAGAAGAAGAAGAACTCTTCCAACGGAGAAAAACCCAAAGAGAAGAAGAAGAAGCAAAA
ACAACAGGAGAAGAAGGGAGGCGGTGGTGAAAAAACCAAGAAGCCTAGGAACCGACCCGG
GAAGGAGGTAAGGATCTCCGTAAAGCGTGCCCGACAGAGCACCTTCCCCGTGTACCACGA
AGGTGCTATATCCGGCTACGCTGTGTTGATTGGCTCTCGCGTGTTCAAGCCAGCGCACGT
GAAGGGTAAGATCGACCACCCCGAACTGGCGGACATCAAGTTCCAGGTCGCCGAGGACAT
GGACCTCGAAGCAGCCGCGTACCCGAAGAGTATGCGAGATCAAGCGGCTGAACCAGCAAC
CATGATGGACGGAGTGTACAACTGGGAGTACGGCACTATCAGAGTGGAGGACAATGTCAT
AATCGACGCAAGCGGTAGAGGCAAGCCGGGTGACAGCGGCAGGGCCATCACCGACAACTC
AGGAAAGGTTGTTGGTATTGTCCTCGGAGGAGGACCCGATGGCAGGCGCACACGCCTCTC
CGTGATAGGTTTCGACAAGAAGATGAAGGCTAGAGAGATCGCCTACAGCGAGGCCATACC
TTGGACACGCGCTCCGGCCCTTCTGCTGCTGCCTATGGTCATCGCCTGCACCTACAATTC
TAACACCTTCGATTGCTCCAAACCGTCCTGCCAGGACTGCTGCATTACTGCTGAACCAAA
GAAGGCCATGACCATGCTCAAGGACAACCTGAATGATCCGAACTACTGGGACCTACTCAT
TGCTGTCACCACCTGCGGCTCCGCTCGGAGAAAGAGGACTGTGTCTACGTCGCCTGCCGC
CGTTTACGACACGCAGATCCTCGCCGCCCATGCAGCTGCCTCCCCGTACAGGGCGTACTG
CCCCGATTGTGACGGAACAGCGTGTATCTCGCCGATAGCCATCGACGAGGTGGTGAGCAG
TGGCAGCGACCACGTCCTTCGCATACGGGTCGGCTCTCAATCGGGAGTGACCGCCAAAGG
CGGTGCGGCGGGTGAAACCTCTTTGCGATACCTGGGAAGGGACGGGAAGGTTCATGCCGC
GGATAACACGCGGCTCGTGGTGCGCACGACTGCAAAGTGCGACGTGCTGCAGGCTACTGG
CCACTACATCCTGGCCAACTGCCCAGTGGGGCAGAGCCTCACCGTTGCGGCCACACTGGA
CGGTACCCGGCATCAATGCACCACGGTTTTCGAACACCAAGTAACGGAGAAGTTCACCAG
AGAACGCAGCAAGGGCCACCATCTGTCCGACCTGACCAAGAAATGTACCAGATTTTCTAC
TACTCCAAAAAAGTCCGCCCTATACCTCGTTGACGTGTACGACGCTCTGCCGATTTCTGT
AGAGATTAGCACCGTCGTAACATGCAACGATAGCCAGTGCACAGTGAGGGTGCCACCCGG
CACCACAGTGAAATTCGACAAAAAATGCAAGAGCGCTGCCTCGGCGACCGTCACTTTCAC
CAGCGACTCCCAGACGTTTACGTGCGAGGAGCCGGTCCTAACGGCTGCCAGTATCACCCA
GGGCAAGCCACACCTCAGATCGGCAATGTTGCCTAGTGGAGGCAAGGAAGTGAAAGCAAG
GATTCCGTTCCCGTTCCCGCCGGAAACTGCAACTTGCAGAGTGAGTGTCGCCCCACTGCC
GTCGATCACCTACGAGGAAAGCGATGTCCTGCTGGCTGGTACCGCAAAATACCCTGTGCT
GCTAACCACACGGAACCTTGGGTTCCACAGCAATGCCACATCCGAATGGATCCAGGGTAA
GTACCTGCGCCGCATCCCGGTCACGCCCCAAGGGATCGAGCTAATGTGGGGAAACAACGA
GCCGATGCACTTTTGGTCATCCGTCAGGTACGCATCCGGGGACGCTGACGCGTACCCCTG
GGAACTTCTGGTACACCACATCAAGCACCACCCGGAGTACGCGTGGGCGTTTGTAGGAGT
TGCATGTGGCCTGCTGGCTATCGCAGCGTGCATGTTTGCGTGCGCATGCAACAGGGTGCG
GTATTCTCTGGTCGCCAACACGTTCAACCCGAACCCACCACCACTGACCTCACTGACTGC
AGCATTGTGCTGCATACCAGGGGCTCGCGCGGACCAACCCTACTTGGACATCATTGCCTA
CTTGTGGACTAACAGCAAAGTGGCCTTCGGGCTACAATTTGCAGCGCCCGTGGCCTGTGT
GCTCATCATTACATACGCCCTTAGGCACTGCAGATTGTGCTGCAAGTCTTTTTTAGGGGT
AAGAGGGTGGTCGGCTCTGCTGGTCATCCTTGCGTATGTACAGAGCTGCAAGAGCTACGA
ACACACCGTGGTGGTCCCAATGGATCCAAGAGCCCCGTCGTACGAAGCAGTGATAAACCG
GAATGGGTATGATCCATTGAAGCTGACCATCTCAGTGAATTTCACCGTCATCTCGCCAAC
TACGGCTCTGGAATACTGGACCTGTGCGGGAGTCCCTATCGTCGAGCCGCCCCATGTGGG
CTGCTGCACGTCGGTGTCCTGCCCCTCTGACCTCTCTACGCTGCACGCGTTTACTGGCAA
AGCTGTCTCCGATGTGCACTGCGATGTGCACACAAACGTGTACCCCTTGCTGTGGGGTGC
GGCTCACTGCTTCTGTTCCACCGAGAATACACAGGTCAGCGCTGTGGCAGCCACCGTTTC
TGAGTTCTGTGCCCAGGACTCGGAGCGTGCCGAAGCGTTCAGCGTTCACAGCAGCTCAGT
CACCGCCGAGGTCCTGGTGACGCTTGGTGATGTGGTGACGGCAGTCCACGTTTACGTGGA
CGGGGTAACATCAGCCAGGGGCACTGACCTCAAGATCGTGGCTGGCCCGATAACAACCGA
CTACTCCCCATTCGATCGCAAAGTAGTCCGCATCGGCGAAGAGGTCTATAACTATGACTG
GCCTCCTTACGGGGCCGGTCGACCTGGCACATTCGGAGACATTCAAGCTAGGTCAACCAA
CTATGTCAAACCCAACGATCTGTATGGGGACATCGGAATTGAAGTGCTGCAGCCGACTAA
CGATCACGTGCACGTGGCTTACACGTACACGACCTCTGGGCTATTGCGTTGGCTGCAGGA
CGCTCCGAAACCACTCAGTGTCACAGCACCGCACGGTTGTAAGATCAGTGCCAATCCGCT
CCTGGCCCTCGACTGTGGGGTTGGTGCCGTCCCCATGTCCATCAACATTCCGGACGCGAA
GTTCACCCGCAAATTAAAGGATCCGAAACCATCGGCCCTGAAATGCGTGGTGGACAGTTG
CGAGTACGGGGTGGACTACGGGGGCGCCGCCACGATCACCTACGAGGGCCACGAGGCCGG
GAAGTGCGGGATTCATTCCCTGACACCAGGAGTTCCCCTGAGAACATCGGTGGTTGAAGT
GGTTGCTGGCGCCAACACCGTCAAAACGACCTTCTCCTCACCCACGCCCGAGGTCGCACT
CGAGGTAGAGATCTGTTCGGCAATAGTGAAGTGCGCTGGTGAGTGCACTCCACCGAAGGA
ACATGTGGTCGCAGCCAGGCCTCGCCATGGCAGCGACTCTGGAGGCTACATCTCCGGGCC
CGCAATGCGCTGGGCCGGTGGGATTGTAGGGACCCTAGTGGTCCTGTTCCTTATCCTTGC
CGTCACCTACTGCGTGGTGAAGAAGTGC
>F1045-96_MH238448_1996_Ireland_SAV6
AGACTGCGTTTCCAGGGTTCGAAGTGGTGGCCAGCAACAGGTCGTCCAACGACCATGCCG
CCGCCAGAGCTTTCTCCCACTTGGCTACCAAGTGGATTGAGCGCGACATCGATGGCCGTC
AGGTCGTCGTTGCCGATATAGGGAGCGCACCAGCGAGAAGGATCAGGTCACCCGACAACA
TCACATACCATAGTGTGTGTCCTCGCAAGTGTGCTGAAGACCCTGAGAGGCTGGCTTCAT
ACGCCAGGAAACTCGTCAGGGCTGTGGAGAGAGGAGACGGACACCTTGTCAGTGATAGGA
TCACTGACCTGAAGGATGTCCTTGAGAACCCGGACACGTCACTGGAGACCACCAGTATCT
GCCTGAACGACGACGTAAGTTGTAAAGTGAAGGCCGATATTGCAGTGTACCAGGACGTGT
ACGCAGTCGATGCACCGTCTACCATCTACGCCCAAGCCGATAAAGGCACGCGAGTGGTTT
ACTGGATCGGGTTCGAGCCGTTCGTGTTTCACACGGACGCTATGGCGGGTAGCTTCCCGC
TGTATGACGCCAACTGGAGCGACTCGGCGGTACTGGCAGCTAAGAACTTGCCACTGTGCT
ACTCAGGGTTGACGGAGGATTCTATCAAATGGAGATTCCGCTTCCGTGATAAGCCACTAG
TACCGTCTGGAGAAATTCATTATTCGGTGGGTAGCACCCACTATGTTGAGGACCGAGATA
AGCTGAAAAGCTGGCACCTGCCTTCTACCTTCCACTTCGTGGCACCCAACAAGTACACAT
GCCGTTGCGATACGGTAGTGAGCTGCGGTGGATACGTCGTGAAGAAGATCACGATTTGTG
AGGGCATCGTTGGTAGTCCCGTGAAGGAGGAACTGGCCACCTCGTACCACCGTGATGGAG
TGGTGGTGACCAAGTTCTCTGACACGATCAACCACGAACAAGTGTCATTCCCAGTGGTGA
CCTACGTCCCTGCCGTCATCTGCGACCAGATGACCGCCATGACGGCTAGTCCCGTCAAAT
ACCCGGACGTCGTCAAACTGCTGGTAGGACTCAACCAGAGGATTGTGGTCAATGGGACCA
CCGTCCGGAACGTCAACTCCATGGATAACTCGCTGATTCCCGTATTCGCTCGCGCATTGT
GCAGCTGGGCAGACGAAGTTCGGCGGGACATGGAGGATGAACAAGACATGTATGGCATTA
CGTCCATCACTACCTGGATCTGCATCTGCAGAGCGTATGACAAACGCCAGCAGCACACTT
TCTACCGCAGACCGAAGCAGTCCTCAGGCATATATGTGCCTGCCAAATTCACAGGCTCGC
TGAGAGCCTCCCTCTCTGCCACCTATCTCAACCTGCCTCTGAAACAACTGCTGCTTAACA
CGCTCAAACGCGCGATTAAACCTTTGGATCAGGCCATCGCAGATGAGACGGAAGCACGCG
CACATGACGCAGCTGAGGTGCATGAACTGACAGAGGAAGAGGGTAGGCAATTGGCCGCCA
ACCCGGACTATATCGCTGACGTGCTGGGCCAAAATGACGACGACGAGGAAGACGACGACG
GAATGTCCGACGTGGATCTCGGCGAAGAAGACGGAGTAGGTGCTACCATCATTGACTGCC
AGAGAGGTACTGTGAAAGTGGTTACGGCATTCGGTGACAACACGATGGGGGAGTACCTGG
TACTCTCCCCAGTGACTGTGTTGCGCACCAGGAAGCTGGCTACACTGATCGGTCCGCTCG
CAGACGAAGTGATGCAGTATGTTCACAAGGGTCGGGCTGGACGTTATGCCGTCGAAAAGA
ATAATCTGAAGGTACTCATCCCTACGGGAGTGTCCCTTAAGACGGCTCATTTCCAGGCCC
TCGCCGAAAGTGCTACCTTGACCTACAACGACTATCTGTTCACATGCCGCACGCTCGATC
AGTTGGCAACAAGAGGACCAGCAAAAAACACCGATGAAGTCTACTACAAGCTTGTTGACG
CCGCAAAGGCGAAGGACGAATACGTTTACGAACTGTCCTCCAAGCAATGTGTCAAGAAAG
AAGATGCAACAGGCACAGTCCTTCAAGGGGACATATGCAATCCGCCCTATCACCAGTTTG
CCTACGAGGCGCTGCGTAAAAGGCCGGCTCACACACACGACGTCCACACGATTGGCATCT
ACGGGGTTCCGGGTGCAGGAAAAACCGCTATCATCACAACCGAAGTAACCACACGCGACC
TGGTCGCTAGTGGAAAAAAGGAAAATTGTGAGGACATCAAGCGGTGCGTGTTGGAGAGAC
GCGGTTTGAAAATAGCCGCACGTACGGTTGACTCGCTGCTCTACGGTGCATACCGAGGAG
CGGTCGACACGCTGTACGTTGACGAGGCTTACGCCTGTCACTCGGGCACCCTGCTCGCCT
TGATCGCTGCGGTAAGACCGACGGGAAAGGTAGTGCTTTGTGGTGACCCTAAGCAAGTCG
GATGTGTGAACCAGCTTCAAATGCGGATGCATTACAACCATGAGATTAGCGACCGCGTGC
TGCGGAAGAATATCTCCCGCCGTTGCACTCACACGCTTACGGCCATTGTTTCAAACCTTA
ACTATGAAGGCAGAATGAAGACTACGAACCCGTGCAAAAAACCGGTTCAAATTGACACCA
CAGGATCCACCAAGCCTGACAAAGAAGCACTGGTGTTGACGTGCTTCCGCGGGTGGGTCA
AAGATCTAAAATTCCTCTACCCTAACAACGAGCTGATGACTGCAGCTGCCTCACAGGGCC
TGACTCGCGAGAAGGTGTACGCCGTCCGCTGCCGCGTTACGTCGAACCCACTCTACGAGC
CGACCTCTGAGCACATCACTGTCCTTCTGACGCGCACCAACGACGAACTGGTGTGGAAGA
CACTGCCGAATGACCCGCTGATCCCTGTACTCTCTAACCCCCCGAAAGGGGATTACTCCG
CTACCATGGAGGACTGGGAGGATGAGCATAACGGTATCCTGGCTGCCCTCAGAGAAGCAC
GCGTCCCGCGGATGAACTTCGCACATGGGAAGCGTAACACCTGTTGGGCGGTTACCAGCA
GTCGGGTGCTGCATGAGGCAGGTGTCTTGATAACGCCGGAGGATTACAATCGCATCTTCC
CAGCGTTCCGCGAGGACAAGCCGCATTCGGCCCTGGCAGCTTTGGATGCTGTCGCCACCC
TAGTGTGGGGCTTGGATACCTCCTCAGGTATCCTAAGCGGAAAAGGCAGCTTTATGCGCT
TGGAGAACAGTCATTGGAGCAATTCCAACAGAGGGTACGAGTACGGCCTCAACCTGGACG
CACTGGAAGGCTACGAGATTGCCAATCCACGCATGATTAAAGCGCTAAAACAACGGCGCG
GGCGCGAATGCTACGACATAGAAACGGGTAAGTTGGTGCCTATGGATCCCGCCAGGGTCC
AGGTGCCAATTAACCGGGTCGTGCCCCATGTGCTGGTGGATACCTCCGCAGCGGCCAAAC
CAGGCTTCTTGGAGAACAGACTTACAGTCGACAGATGGGACCAGGTGCATAGCTTTAAGA
CCAGAGCAGCTGTCAAGTTTGCAGAGCTGACAAAGCGTGTTTCCTACAACACAGTTCTGG
ACCTTGGGGCCGCCCCGGGAGGAGTGACCGACTACTGCGTGAAGAAAGGAAAGACTGTCA
CATGTGTCTCTGAGCAGTGGGACGTTAAGCCGAAAGGCGCCGTAGTCATTTCAGCCGACA
TCAACGGCCCACTCAACAACCTCGGCACCTTCGACCTGGTGTTTTGTGACGCAGCTGGCC
CACGACGATACCACCATTACGCGCAGTGCGAAGATCATGCAGTGCTGTTCACATCAGCAT
GCAAACACGGAGTGGAGCGCACGGCCAAGGGCGGAGTGTTCATCGTGAAGGCGTACGGAA
TGGCGGACCGCCGGACAGAAAGGGCGGTGGAGTGCACAGCAAGGTACTTCAAGTCCGTCT
CGGTTGAAAAACCCGTCTCCTCTCGCGTAACCAACGTGGAAGTCTTCTTCAAGTTCTCTG
GCCGATGCCGCCCACGTGCCCGTTCTACCGCACATTTGGGCCCTCAACTGACCGAGATTT
ATGCCCGCACGAGGAAGGCGTACAAAATGCTGGCAAGAGGAAACGTCGCTGACAAGGTAA
AAGTGGCAGAGATCCTCAACTCGATGGTCGGAGCCGCCCCGGGGTACAGAGTCCTCAACA
GGAACATCATTACCGCCGAGGAGGAAGTCTTGGTCAACGCTGCCAACAGCAACGGCAGAC
CTGGCGACGGTGTGTGTGGTGCGCTTTACGGCGCCTTCGAAGACGCTTTCCCCAACGGTG
CGATCGGAGCGGGGAACGCAGTCCTGGTCCGAGGACTCGAAGCCACCATCATACACGCAG
CTGGAGCTGACTTCAGAGAGGTAGATGAGGAAACCGGTGCGCGACAGCTGAGAGCAGCAT
ATCGTGCAGCGGCAAACCTAGTCACCGCTAACGGCATCACCAGCGCTGCCATTCCCTTGT
TGAGCACACACATTTTCTCCAACGGCCGAAACAGGCTGGAACAATCCTTTAATGCCTTAG
TGGAAGCGTTCGACACAACAGAATGCGATGTCACCATCTACTGCCTGGCCAACAACATGG
CCGCGAGGATCCAGCAACTGATCGACGATCACGCCCGCGAGGAGTTTGATGAAGAGGTGA
TTGTGGAAGAAGAAGAGGAATTCGAAGCTGACGCGATGAGCGACACAGAGACGTTGTCTA
GCTTCGGCGACGAAACGGTGTGGGTGCCTAAACACAGTACTCTGGCTGGAAGGCCGGGGT
ACAGCGCCGCTTACGGAGACCGCAGGTCCCTTTTTGTCGGCACGAAGTTTCATCGCGCCG
CAGTCGCTATGTCGTCCATCGAGGCAGCCTGGCCCAAGACCAAAGAAGCCAACGCTAAGC
TCATCGAGTATATACGTGGACAACACCTCGTTGATGTCCTGAAAAGCTGCCCGGTGAACG
ACATACCTGTGGGTAGACCACCTCCTAGCCTGCCCTGCGGCTGCATCTATGCCATGACCC
CGGAACGGGTCACAGTGCTGAAACAAAGACCACAGGAAGGTTTTGTAGTGTGCAGTGCAT
TCAAACTGCCGCTCACCAACATTCAGGACGTCACCAAGGTAGAGTGCACGGTGAGAGCAC
CAGCAGAAGAGCCAAGACCTGTGCGCTATCTGCAGGAGAGGCGCCCAGTGCAGGCCGCCG
TGAGGCAGCCTAGGCCAGCGGCCGTGGCTGCCAGTGTTACTGCGAGCCACACGGCCAGCA
GGACCAGTACAGCCACGAGCCGCCGTACACCTGCGCCGGGCTCGGTGCAGGTGCGCCTAC
TGCCGCCAAGAGACGGCACGGAATCCCGTAGTTCCCGCTCGGGCTCGCAGTCCAGTGTCA
CCTCATCAGCGGGAGCCGTGCTGCCGGTGCCACGAAGGGCGCCAGTTATGCCGGCAGCCT
CACTGGCGGGCAGCGTTCACAGCTATCATAGTGTGCGCAGCGCCCCTGCTATTTTGAGGG
CCGCTAGCATGGGTGCTAGAAGCGTGCGCAGCGTCCAATCCGGTCCGGCCGGACATAGAG
TTGTACCGGCCCCGCCGTCGGTCGCAGGCGCCGCCAGCGTAGCTGGACCGGCGAGACAGC
CCAGCAGGCCGCCTAGCAGTGTGAACATGCCCGCTGTGATCAGAGGGTTGACAAGAGACC
AGTTCAGCGCAGTAAGAGTTAGGGCCCGCAGGGACCTAGAGCTGGAGAGATCAGAGCACG
GCAGCCAGGCCAGCTTCCGCTCCGGCTCGCTGGTGGTAGGCGCGGCCGCCGCGGGGAGCA
TTGCTAGCGGCTATAGCCAGCGCTCCGATGACCAGGACGCGGGCTCTGAGTCCTCAAGTC
GCGGTGCCGCTGCGAGGACACGGCGCAGAGGGCAACGAGATGGCCCTGGAGGGTATATAT
TTTCTTCAGATCAAGGTGCAGCCCACCTCAGCCAGCAAAATACCCAGACAAACAACACCA
CAGAAGTGTTAATGAGGACATCAGTATTGCCGAGCAACGACCATGGCATACCGGACCCGC
CTGCGGAGATGAGGAAGAGGTTGGCATACCAAATGCGCCCCACCCAAAAGAATAAGAGTC
GTTACCTGTCCGCAAAGGTCCACAACATGAAACACAAGATTGTTCAATGTCTGAAGCGCG
GTGCTGGGCACTACTTGAGAGAGCAACATGCCCTGCCGCTGTGGAAAAACACCTTTCCCA
AACCCAGGTATTCTGACGCATGCGTGGTGAAGTTCGAGAGTGTCAACACGGCAATTGTTG
CAGCCAACATGTTCATAGGGTGTAACTACCCTACTCTAAGCTCGTTCGGTGTCACGGACA
AGTACGACGCTTATTTGGACATGGTTGATGGGCTCAACTGCAATCTTGACACCGTAACGT
TCGACCCTGCCAAAGTGCGCTCCCTGCCAAAGAAATCAGAGTACAACCAGCCGCTCATAC
AGTCCCAAGTGCCTGGCCCTATGGCGTCCACCTTGCAAAGCATCCTCATGGCCGCCACTA
AACGCAACTGCAACGTCACGCAGATGAGGGAACTCCCGACCTTGGATTCGGCGGCAATGA
ATGTGGAGGCTTTCAAAAAATATGCCTGCAAGGACACCGATTTGTGGGCAGAGTTTGCAG
AAAAACCCATTAGGTTGTCATCCGGCCAAATTGAGGAATACGTCTTTCACCTGCAAGGGG
CTAAGGCTAACGTGATGCACAGCAGAGTCGAAGCCGCATGCCCTGACCTTTCAGAAGTGG
CCATGGATAGATTCACACTGGATATGAAACGAGATGTCAAAGTGACGCCGGGTACAAAGC
ACGTAGAGGAGAGACCCAAGGTCCAAGTGATACAAGCGGCCGATCCCATGGCTACCGCAT
GTTTGTGCGCAATCCACAGAGAGCTCGTCCGAAGATTGAAAGCCGTCCTAAAGCCATCCA
TACATGTGCTGTTTGACATGAGTGCCGAGGACTTTGACGCCATTGTGGGCCATGGGATGA
GGCTGGGCGACAAGGTGCTGGAAACGGACATCTCCTCGTTCGACAAGAGCCAGGATCAAG
CCATGGCGGTTACAGCGCTGATGCTGCTGGAGGATTTGGGAGTGGAAGAGGATCTCCTGA
CCCTCATTGAGGCATCCTTTGGAGACATCACATCCGTCCATCTGCCTACAGGCACCAGGT
TCCAGTTCGGGTCAATGATGAAGTCCGGGCTCTTCTTGACGTTGTTTGTGAACACGTTGC
TTAACATCACCATAGCCGCCCGAGTCTTGCGAGAAAAGCTGGCTGACACCAGGTGCGCTG
CATTCATCGGCGACGACAACGTCATAACCGGAGTAGTGTCCGATGATATGATGGTGGCCA
GGTGCGCATCCTGGCTGAACATGGAGGTGAAGATTATGGACATGGAAATCGGCAATAGGA
GTCCTTATTTTTGTGGCGGCTTCCTGTTACTCGACACGGTAACAGGCACTGTAAGCCGAG
TGTCGGACCCTGTGAAACGCCTGATGAAAATGGGAAAGCCAGCTTTGAACGACCCAGAAA
CAGATGTGGACAGATGCCGCGCACTGCGCGAAGAAGTAGAAAGCTGGTACAGAGTGGGGA
TTCAATGGCCACTGCAAGTGGCCACCGCCACACGCTACGGCGTGAACCACCTGCCGTTAG
CCACAATGGCAATGGCCACACTCGCCCAGGATCTGAGATCGTACCTGGGCGCGCAGAGGG
AGTATGTATCCCTCTACGTCTAACCTTAATATTTTCTGCATCATACTTCCAACCAACCAT
GTTTCCCATGCATTTCACCAACTCAGCCTATCGCCAGATGGAGCCCATGTTCGCACCGGG
TTCTCGAGGACAAGCTCAGCCGTACCGGCCGCGCACAAAGCGCCGCCAGGAGCCGCAAGT
CGGCAACGCCGCTATTGCCGTCCTCGCGAACCAGATGAACGCGCTCCAGCTGCAGGTGGC
TGGACTTGCCGGCCAGGCATGTGTGGACCGTCGTGGGCCAAAACGTGTCCAGAAGAACAA
GCAGAAGAAAAAGAATCCTTCCAACGGAGAAAAACCCAAGGAGAAGAAGAAGAAGAAGAA
ACAAGTGGAGAAGAAAGGGGGTGGTGGCGAAAAAGCCAAAAAGCCGAGGAACCGACCCGG
GAAGGAGGTGAGGATCTCCGTAAAGCGTGCTCGACAGAGCACCTTCCCAGTGTACCATGA
TGGTGCTATTTCCGGTTACGCCGTGCTGATCGGCTCTCGCGTGTTCAAGCCAGCGCACGT
GAAGGGTAAGATTGACCACCCCGAACTGGCAGACCTCAAGTTCCAGGTCGCCGAGGACAT
GGACCTCGAAGCAGCCGCGTACCCCAAGAGTATGCGAGATCAAGCGGCTGAACCAGCAAC
CATGACGGATGGAGTGTACAACTGGGAGTATGGCACTATCAGAGTGGAGGACAACGTCGT
AACTGACGCAAGCGGTAGAGGTAAACAGGGTGACAGTGGCAGAGCTATCACCGACAACTC
AGGAAAAGTTGTTGGCATTGTCCTCGGAGGAGGACCAGATGGCAGGCGCACCCGCCTCTC
TGTGATAGGTTTCGACAAGAAGATGAAGGCTAGAGAGATCGCCTACAGCGAGGCTGTCCC
TTGGACACGCGCTCCTGCCCTCATGTTACTACCTATGGTTATTGCCTGCACCTACAACTC
TAACACCTTTGACTGCTCCAAACCGTCCTGCCAGGACTGCTGTATCACTGCCGAACCCGA
AAAAGCCATGGCCATGCTGAAGAACAATCTGAACGACCCGAATTACTGGGACCTGCTCAT
CGCTGTCACCACCTGCAGTTCCGCCCGGAGAAAGAGGGATGTGTCGACGTCGCCCGCCGC
CGTTTACGACACACAGATCCTCGCCGCCCACGCGGCCGCTTCCCCGTACAGGGCGTATTG
CCCTGACTGTGACGGAACCGCTTGTATCTCGCCAATTGCTATCGACGAAGTGGTGAGCAG
CGGCAGTGACCATGCCCTCCGTATTCGTGTTGGCTCTCAATCGGGAGTGACCGTTAAAGG
CGGCGCGGCGGGTGAAACCTCGCTGCGATACCTGGGAGAAGATGGCAAGATTCATGCCGC
GGACAACACGCGACTCGTGGTGCGCACCACTGCAAAGTGTGATGTGCTGCAGGCCACCGG
CCACTACATTTTGGCAAACTGCCCAGTGGGGCAGAGCCTAACGGTTGCGGCCACGTTGGA
TGGCACCCGGCACCAATGCACCACGGTTTTTGAACATCAAGTAACGGAGAAGTTCACCAG
AGAACGCAGCAAAGGCCACCACCTGTCCGATAAGACCAAGAAATGCACCAGATTTTCCAC
TACCCCGAAGAAGTCCACCCTTTACCTCATTGATGCATATGACGCTCTGCCGATTTCCGT
AGCGATTAACACCGTCGTAACATGCAACGGCAGCCAGTGCACAGTGAGGGTGCCACCAGG
CACTTCAGTGAAATTTGACAAGAAGTGCAAGGATGTCGCCGTGGTGACTGTCACTTTCAC
TACCAACTCCCAGACGTTTTCGTGCGAGGAGCCGGTCCTCACGGCCGCCAGCATCACCCA
GGGCAAGCCGCATCTTAGATCGGCAATGCTGCCTAGTGGAGGCAAGGAAGTGAAAGCAAG
GATTCCATTCCCGTTCCCACCAGAGACTGCAACCTGTAGAGTGAGCGTTGCGCCGCTGCC
GTCGATCGCCTATGAGGAAAGCGATGTCCTGCTGGCCGGTACCGCAAAATACCCCGTGCT
GCTAACTACACGAAACCTTGGTTTCCATAGCAACGCCACATCCGAGTGGATTGAGGGTAA
ATATTTGCGCCGCATCCCGGTCACGCCTCAAGGGATTGAGCTAACGTGGGGAAACAACGC
ACCGCTGCACTTCTGGTCCTCCGTTAGGTATGCATCTGGGGACGCCGATGCGTACCCCTG
GGAACTTTTGGTGCATCACACCAAGCACCATCCGGAGTATGCGTGGGCGTTTGTTGGAGT
TGCATGCGGTTTGCTGGTTATCGCAACATGCATGTTCGCGTGCGCATGCAACAGAGTGCG
GTACTCCCTGGTTGCTAACACGTTCAACCCGAACCCACCGCCGCTGACCGCACTGACTGC
AGCGCTGTGCTGCATTCCTGGAGCCCGAGCGGACCAGCCCTACCTGGACATCATTGCTTA
CCTGTGGACTAACAGCAAAGTGGCCTTCGGGCTACAGTGTGCGGCGCCCATAGCCTGCGT
GCTCATTGTGACATACGCCCTTAGACATTGCAGACTGTGTTGCAAGTCTTTTTTAGGGGT
AAGAGGGTGGTCAGCTCTGCTGGTCATCCTTGCGTATGTACAGAGCTGCAAGAGCTACGA
GCACACCGTGGTAGTCCCGATGGATCCAAGAGCCCCATCGTACGAAGCAGTGATAAACCG
GAATGGGTATGATCCCCTGAAGCTGACCATCTCAGTGAATTTCACCGTCATCTCGCCAAC
AACGGCCTTAGAATACTGGACTTGCGCAGGTGTTCCCATCGTTGAGCCGCCCCATGTGGG
CTGCTGTACATCGGTGTCCTGCCCCTCTGACCTTTCTACGCTACATGCGTTCGCCGACAA
AGCTATCTCCGACGTGCACTGCGATGTGCATACAAACGTGTACCCCTTGCTGTGGGGTGC
GGCTCACTGTTTCTGTTCCACAGAGAATACACAAGTCAGCGCGGTGGCAGCCACCGTTTC
CGAATTTTGTGCTCAGGATACAGAACGTGCCGAAGCGTTTAGCGTTCACAGTAGCTCAGT
CACAGCGGAGGTTCTGGTGACACTAGGTGAAGAGGTGACGGCAGTCCACGTTTACGTGGA
CGGGGTGACATCAGCCAGGGGTACTGACCTCAAGATCGTGGCTGGCCCAATAACAACTGA
CTACTCCCCTTTCGATCGCAAGGTAGTCCGCATCGGCGAAGAGGTCTATAATTACGACTG
GCCCCCATATGGTGCCGGCCGACCAGGCACTTTTGGAGACATTCAAGCTAGGTCAACCGA
CTATGTGAAACCCAATGATCTGTATGGGGATATCGGGATTGAAGTGCTGCAGCCTACTAA
CGACCACGTGCACGTGGCATATACGTACACGACCTCAGGGTTAATGCGTTGGCTGCAGGA
CGCTCCGAAACCACTCAGTGTCACAGCACCGCACGGTTGCAAGATCAGTGCTAACCCGCT
CCTGGCCCTCGATTGTGGGGTTGGTGCCGTTCCCATGTCCATCAACATTCCGGACGCGAA
ATTCACCCGCAAACTGAAGGATCCGAAACCATCGGCCCTGAAGTGTGTGGTGGATAGTTG
CGAGTACGGGGTGGACTACGGGGGCGCCGCCACGATCACCTATGAGGGTCACGAGGCCGG
GAAGTGCGGGATTCATTCCCTGACACCAGGAGTTCCTCTGAGAACGTCTGTGGTTGAAGT
AGTCGCTGGCGCCAACACCGTCAAAACGACCTTCTCCTCACCCACGCCCGAGGTCGCACT
CGAGGTAGAGATTTGTTCGGCAATAGTGAAGTGCGCTAGCAAGTGCACACCACCAAAGGA
ACACGTAGTCGCAGCCAGGCCTCGCCATGGCAGCGACTCTGGAGGCTACATCTCCGGGCC
CGCAATGCGCTGGGCCGGTGGGATTGTAGGGGCCCTGGTGGTCCTTTTCCTCATCCTTGC
CGTCACCTACTGCGTGGTGAAGAAGTGC
